# Supplementary material for: Socializing a group of male Asian elephants in a semi-captive facility in Lao PDR
Source: PLoS One. 2025 Nov 26;20(11):e0332944. doi: 10.1371/journal.pone.0332944 (PMC12654932; doi:10.1371/journal.pone.0332944)
Supplement: S1 File — (XLSX) [file pone.0332944.s007.xlsx]

## Sheet: Sheet1
ID	Age	Social interatcion start	Social interaction end	Days since first introduction	Count of affiliative initiated	Count of affiliative received	Count affi total	Count of aggression initiated	Count of aggression received	Count aggre total	Count of submissive initiated	Count of submissive received	Count sub total	Total time	Affiliative rate	Aggressive rate	Submissive rate	Testosterone.before	Testosterone.after	Difference after-before testosterone	Cortisol concetration.before	Cortisol. after	Difference after-before CST	Temperature	Data
1	36	2020-02-13	2020-02-14	1	75	25	100	0	0	0	0	10	10	70	1.42857	0	0.142857	99.12	77.9843	-21.1357	40.105	25.056	-15.049	24.2	All occurrence
1	36	2020-02-26	2020-02-28	15	80	54	134	3	1	4	0	19	19	121	1.10744	0.0330579	0.157025	46.5141	114.637	68.1228	84.446	53.393	-31.053	23.95	All occurrence
1	36	2020-03-05	2020-03-06	22	106	44	150	1	0	1	0	15	15	71	2.11268	0.0140845	0.211268	173.552	NA	NA	76.476	NA	NA	25	All occurrence
1	36	2020-03-11	2020-03-14	30	78	57	135	4	6	10	1	6	7	165	0.818182	0.0606061	0.0424242	70.1981	70.1981	0	65.784	98.929	33.145	24.95	All occurrence
1	36	2020-05-20	2020-05-21	98	0	1	1	0	0	0	1	0	1	89	0.011236	0	0.011236	53.1263	85.0752	31.9489	59.165	40.483	-18.682	26.2	All occurrence
1	36	2020-05-27	2020-05-28	105	15	17	32	4	0	4	0	5	5	180	0.177778	0.0222222	0.0277778	74.7904	123.203	48.4128	92.266	60.552	-31.714	30.75	All occurrence
1	36	2020-07-09	2020-07-09	147	17	6	23	1	1	2	0	8	8	80	0.2875	0.025	0.1	75.9287	101.929	26.0003	51.86	44.837	-7.023	30	All occurrence
1	36	2020-07-15	2020-07-17	155	51	99	150	16	12	28	1	6	7	195	0.77	0.14	0.04	79.77	94.41	14.64	37.8	40.28	2.48	29.5	Focal
1	36	2020-07-29	2020-07-31	169	25	17	42	6	2	8	0	9	9	160	0.26	0.05	0.06	138.71	141.6	2.89	70.87	80.46	9.59	27.4	Focal
1	36	2020-08-07	2020-08-08	177	7	11	18	5	2	7	1	3	4	115	0.16	0.06	0.03	121.38	345.2	223.82	58.75	47.53	-11.22	26.8	Focal
1	36	2020-08-14	2020-08-15	184	46	75	121	24	4	28	0	3	3	190	0.64	0.15	0.02	121.43	166.98	45.55	54.32	57.34	3.02	27.4	Focal
1	36	2020-08-26	2020-08-28	197	25	31	56	5	8	13	0	9	9	257	0.22	0.05	0.04	114.56	157.38	42.82	70.55	47.53	-23.02	26.4	Focal
1	36	2020-09-03	2020-09-05	205	1	0	1	0	1	1	0	1	1	195	0.01	0.01	0.01	147.99	99.22	-48.77	81.58	63.15	-18.43	28	Focal
1	36	2020-09-09	2020-09-10	210	48	83	131	10	4	14	0	4	4	198	0.66	0.07	0.02	173.58	166.4	-7.18	78.07	60.07	-18	25.7	Focal
1	36	2020-09-23	2020-09-25	225	24	42	66	7	4	11	0	8	8	305	0.22	0.04	0.03	166.11	168.73	2.62	50.5	50.83	0.33	24.8	Focal
1	36	2020-09-30	2020-10-01	231	50	76	126	26	2	28	0	26	26	110	1.15	0.25	0.24	121.86	163.09	41.23	43.93	69.47	25.54	23.8	Focal
1	36	2020-10-08	2020-10-08	238	0	0	0	0	0	0	0	0	0	45	0	0	0	137.67	75.01	-62.66	93.44	53.71	-39.73	25.7	Focal
1	36	2020-11-12	2020-11-12	273	0	0	0	0	0	0	0	0	0	40	0	0	0	122.72	150.71	27.99	53.74	64.79	11.05	NA	Focal
1	36	2020-11-18	2020-11-19	280	31	64	95	15	11	26	0	7	7	158	0.6	0.16	0.04	181.58	157.82	-23.76	50.5	31.91	-18.59	NA	Focal
1	36	2020-12-03	2020-12-04	295	25	34	59	24	7	31	5	11	16	156	0.38	0.2	0.1	175.42	171.51	-3.91	46.88	66.76	19.88	NA	Focal
1	36	2020-12-10	2020-12-11	302	0	0	0	0	1	1	0	0	0	110	0	0.01	0	146.33	223.43	77.1	52.89	68.13	15.24	NA	Focal
1	36	2020-12-16	2020-12-17	308	41	34	75	9	3	12	0	8	8	120	0.63	0.1	0.07	126.54	116.57	-9.97	36.48	37.06	0.58	NA	Focal
1	36	2021-03-11	2021-03-13	394	122	78	200	52	19	71	1	57	58	200	1	0.36	0.29	102.62	400.43	297.81	38.5	60.94	22.44	24.1	Focal
1	36	2021-04-29	2021-04-30	442	0	1	1	1	0	1	0	0	0	85	0.01	0.01	0	63.24	84.25	21.01	35.15	48.81	13.66	25.4	Focal
1	36	2021-05-05	2021-05-07	449	24	5	29	10	1	11	0	2	2	175	0.17	0.06	0.01	113.26	57.38	-55.88	55.09	33.58	-21.51	26.6	Focal
2	34	2020-02-28	2020-02-28	0	29	19	48	0	0	0	8	2	10	47	0.246154	0	0.212766	252.466	114.245	-138.221	76.882	50.3881	-26.4939	24	All occurrence
2	34	2020-03-05	2020-03-06	7	34	65	99	0	1	1	12	0	12	53	1.86792	0.0188679	0.226415	86.5864	109.003	22.4164	43.241	56.0507	12.8097	25	All occurrence
2	34	2020-03-12	2020-03-13	14	23	16	39	2	1	3	0	3	3	20	1.95	0.15	0.15	151.91	116.826	-35.0841	65.964	61.8466	-4.1174	27.4	All occurrence
2	34	2020-03-18	2020-03-20	21	82	45	127	1	1	2	1	3	4	103	1.23301	0.0194175	0.038835	101.009	137.812	36.803	43.241	79.9412	36.7002	28.3	All occurrence
2	34	2020-03-26	2020-03-26	27	21	25	46	0	1	1	0	2	2	35	1.31429	0.0285714	0.0571429	76.2	NA	NA	134.235	NA	NA	28.05	All occurrence
2	34	2020-05-13	2020-05-13	75	12	14	26	7	1	8	0	2	2	60	0.433333	0.133333	0.0333333	92.8416	86.6703	-6.17131	58.965	66.5592	7.59422	28.2	All occurrence
2	34	2020-05-21	2020-05-21	83	23	14	37	2	1	3	0	18	18	80	0.4625	0.0375	0.225	81.8761	76.5608	-5.3153	55.728	46.4348	-9.29324	30.7	All occurrence
2	34	2020-06-11	2020-06-12	105	45	15	60	2	1	3	0	48	48	182	0.32967	0.0164835	0.263736	116.442	143.568	27.1261	52.1196	56.3981	4.27847	29.25	All occurrence
2	34	2020-06-19	2020-06-19	112	0	0	0	0	0	0	0	0	0	15	0	0	0		90.3	90.3	NA	72.929	NA		All occurrence
2	34	2020-06-25	2020-06-27	120	147	89	236	15	4	19	2	53	55	278	0.848921	0.0683453	0.197842	85.5262	86.5929	1.06673	104.155	95.3412	-8.81382	27.3	All occurrence
2	34	2020-07-01	2020-07-02	125	59	35	94	3	3	6	2	2	4	106	0.886792	0.0566038	0.0377358	109.205	81.5857	-27.619	99.894	72.4634	-27.4306	28.5	All occurrence
2	34	2020-07-08	2020-07-08	131	27	10	37	3	7	10	2	7	9	91	0.406593	0.10989	0.0989011	133.63	101.525	-32.1053	126.285	137.37	11.085	29.6	All occurrence
2	34	2020-08-14	2020-08-15	169	36	32	68	190	8	198	1	3	4	190	0.36	1.04	0.02	165.7	163.1	-2.6	57.92	78.89	20.97	26.2	Focal
2	34	2020-08-26	2020-08-28	182	58	51	109	9	7	16	0	10	10	257	0.42	0.06	0.04	149.3	155.2	5.9	86.77	50.89	-35.88	26.4	Focal
2	34	2020-09-03	2020-09-05	190	1	1	2	9	3	12	0	0	0	195	0.01	0.06	0	192	201.3	9.3	NA	54.22	NA	29.2	Focal
2	34	2020-09-09	2020-09-10	195	33	26	59	8	0	8	0	0	0	198	0.3	0.04	0	115.4	75.5	-39.9	54.85	61.39	6.54	27.4	Focal
2	34	2020-09-23	2020-09-25	210	23	24	47	17	2	19	0	26	26	305	0.15	0.06	0.09	121.5	NA	NA	54.85	61.39	6.54	26.4	Focal
2	34	2020-09-30	2020-10-01	216	0	1	1	0	5	5	2	0	2	110	0.01	0.05	0.02	347.3	126.4	-220.9	125.71	43.04	-82.67	28	Focal
2	34	2020-10-08	2020-10-09	224	14	20	34	4	0	4	0	5	5	125	0.27	0.03	0.04	177.2	162.3	-14.9	77.9	63.99	-13.91	25.7	Focal
2	34	2020-10-17	2020-10-19	234	0	0	0	1	0	1	0	0	0	203	0	0	0	138.5	150.4	11.9	64.81	41.58	-23.23	24	Focal
2	34	2020-11-25	2020-11-27	273	77	51	128	15	2	17	0	10	10	120	1.07	0.14	0.08	87	96.3	9.3	36.71	44.1	7.39	NA	Focal
2	34	2020-12-09	2020-12-11	287	5	7	12	2	2	4	1	1	2	130	0.09	0.03	0.02	143.7	127.5	-16.2	69.66	44.1	-25.56	NA	Focal
2	34	2020-12-16	2020-12-17	293	50	22	72	11	3	14	0	10	10	120	0.6	0.12	0.08	216.2	NA	NA	50.23	59.99	9.76	NA	Focal
2	34	2021-01-08	2021-01-08	315	0	0	0	0	0	0	0	0	0	82	0	0	0	172.4	NA	NA	18	NA	NA	21.4	Focal
2	34	2021-01-13	2021-01-15	322	33	45	78	8	5	13	0	7	7	236	0.33	0.06	0.03	149.8	292.3	142.5	52.07	82.44	30.37	21.6	Focal
2	34	2021-01-20	2021-01-22	329	8	14	22	0	0	0	0	1	1	102	0.22	0	0.01	142	375.9	233.9	43.07	37.34	-5.73	20.9	Focal
2	34	2021-01-27	2021-01-29	336	37	18	55	14	7	21	4	10	14	195	0.28	0.11	0.07	NA	153.2	NA	0	65.78	65.78	19.5	Focal
2	34	2021-02-04	2021-02-05	343	1	0	1	5	3	8	0	0	0	135	0.01	0.06	0	153.7	142.4	-11.3	60.46	20.8	-39.66	22.4	Focal
2	34	2021-02-17	2021-02-19	357	26	16	42	2	6	8	0	2	2	135	0.31	0.06	0.01	212.5	140.1	-72.4	49.24	36.63	-12.61	22.8	Focal
2	34	2021-02-24	2021-02-26	364	14	9	23	0	0	0	0	5	5	80	0.29	0	0.06	158.9	172.4	13.5	0	0	0	23.3	Focal
2	34	2021-03-11	2021-03-13	379	0	4	4	8	15	23	5	4	9	200	0.02	0.12	0.05	191.4	143.4	-48	52.3	35.85	-16.45	24.1	Focal
2	34	2021-03-17	2021-03-19	385	25	23	48	10	1	11	0	2	2	113	0.42	0.1	0.02	207.5	119.9	-87.6	59.06	0	-59.06	26.3	Focal
2	34	2021-03-24	2021-03-24	390	24	18	42	3	0	3	0	0	0	65	0.65	0.05	0	168.4	NA	NA	27.18	NA	NA	27.2	Focal
2	34	2021-03-31	2021-04-02	399	25	33	58	2	9	11	0	18	18	120	0.48	0.09	0.15	141.4	71.1	-70.3	74.48	26.27	-48.21	27	Focal
2	34	2021-04-21	2021-04-24	421	2	0	2	0	0	0	0	4	4	157	0.01	0	0.03	104.9	139.1	34.2	0	15.8	15.8	27.3	Focal
2	34	2021-04-29	2021-04-30	427	0	0	0	0	0	0	0	0	0	85	0	0	0	85.4	114.3	28.9	43.82	58.81	14.99	25.4	Focal
2	34	2021-05-05	2021-05-07	434	23	35	58	6	1	7	0	17	17	175	0.33	0.04	0.1	115.1	101.6	-13.5	12.13	73.12	60.99	26.6	Focal
2	34	2021-05-12	2021-05-14	441	8	4	12	1	0	1	0	4	4	127	0.09	0.01	0.03	109.7	141.8	32.1	63.34	84.81	21.47	28.2	Focal
2	34	2021-06-23	2021-06-25	483	0	0	0	1	12	13	2	0	2	142	0	0.09	0.01	89.3	126	36.7	75.75	68.9	-6.85	28.9	Focal
2	34	2021-08-17	2021-08-20	539	40	32	72	5	2	7	0	4	4	85	0.85	0.08	0.05	112.5	125	12.5	0	143.6	143.6	25.1	Focal
2	34	2021-08-30	2021-09-01	551	30	33	63	7	5	12	0	7	7	284	0.22	0.04	0.02	NA	NA	NA	69.69	NA	NA	28.7	Focal
2	34	2021-09-06	2021-09-06	556	32	39	71	3	1	4	0	9	9	60	1.18	0.07	0.15	135.4	145.7	10.3	0	94.33	94.33	27.9	Focal
2	34	2021-09-21	2021-09-22	572	32	47	79	1	0	1	0	0	0	150	0.53	0.01	0	140.4	180.1	39.7	81.16	99.06	17.9	26.6	Focal
2	34	2021-09-27	2021-09-28	578	30	19	49	5	2	7	0	2	2	115	0.43	0.06	0.02	100.7	87.3	-13.4	106.87	62	-44.87	27.6	Focal
2	34	2021-10-05	2021-10-06	586	0	1	1	6	5	11	2	0	2	145	0.01	0.08	0.01	74.3	126.9	52.6	85.29	40.98	-44.31	25.7	Focal
2	34	2021-10-13	2021-10-14	594	48	85	133	12	1	13	0	19	19	134	0.99	0.1	0.14	140.9	147.7	6.8	78.46	80.6	2.14	26.4	Focal
2	34	2021-10-19	2021-10-20	600	40	83	123	12	2	14	0	18	18	75	1.64	0.19	0.24	126	157.4	31.4	91.55	102.57	11.02	23	Focal
2	34	2021-10-25	2021-10-27	607	49	68	117	8	0	8	0	3	3	190	0.62	0.04	0.02	72.2	114	41.8	71.86	78.58	6.72	23.2	Focal
2	34	2021-11-01	2021-11-02	613	66	62	128	10	2	12	0	13	13	193	0.66	0.06	0.07	137.2	138.9	1.7	18.36	92.22	73.86	25.5	Focal
2	34	2021-11-09	2021-11-12	623	43	63	106	17	11	28	1	5	6	200	0.53	0.14	0.03	103.4	NA	NA	72.71	NA	NA	22.5	Focal
2	34	2021-11-16	2021-11-18	629	40	25	65	31	16	47	4	3	7	265	0.25	0.18	0.03	189	145.3	-43.7	101.98	146.57	44.59	25.2	Focal
2	34	2021-11-23	2021-11-25	636	30	21	51	27	12	39	3	0	3	214	0.24	0.18	0.01	211.2	148.1	-63.1	45.09	71.28	26.19	24.5	Focal
2	34	2021-11-30	2021-12-02	643	23	32	55	5	1	6	0	3	3	251	0.22	0.02	0.01	142.6	133.6	-9	79.47	69.1	-10.37	21.2	Focal
2	34	2021-12-08	2021-12-10	651	30	23	53	3	1	4	0	7	7	175	0.3	0.02	0.04	78.1	127.1	49	73.12	31.56	-41.56	19.1	Focal
2	34	2021-12-20	2021-12-22	663	0	0	0	0	0	0	0	0	0	130	0	0	0	138.5	202.4	63.9	118.85	NA	NA	17	Focal
2	34	2022-01-24	2022-01-27	699	1	3	4	0	5	5	1	0	1	228	0.02	0.02	0	202.4	167.4	-35	142.32	65.31	-77.01	NA	Focal
2	34	2022-01-31	2022-02-02	705	13	22	35	19	23	42	0	5	5	225	0.16	0.19	0.02	104.8	142.3	37.5	57.29	61.59	4.3	NA	Focal
2	34	2022-02-07	2022-02-10	713	9	4	13	2	1	3	0	4	4	403	0.03	0.01	0.01	115.4	70.8	-44.6	67.78	45.25	-22.53	NA	Focal
2	34	2022-02-16	2022-02-18	721	29	14	43	8	10	18	2	1	3	193	0.22	0.09	0.02	164.6	114.4	-50.2	108.23	83.65	-24.58	NA	Focal
2	34	2022-02-22	2022-02-25	728	5	16	21	10	2	12	0	0	0	243	0.09	0.05	0	99.9	141.6	41.7	24.34	59.78	35.44	NA	Focal
2	34	2022-03-01	2022-03-02	733	5	10	15	6	13	19	0	1	1	108	0.14	0.18	0.01	146.7	NA	NA	41.03	NA	NA	NA	Focal
2	34	2022-03-08	2022-03-10	741	1	5	6	2	2	4	1	1	2	270	0.02	0.01	0.01	85.1	148.7	63.6	70.57	57.29	-13.28	NA	Focal
2	34	2022-03-19	2022-03-22	753	8	13	21	0	0	0	0	0	0	226	0.09	0	0	102.6	116.7	14.1	55.95	69.97	14.02	NA	Focal
2	34	2022-03-29	2022-04-02	764	11	11	22	9	15	24	1	5	6	300	0.07	0.08	0.02	105.1	63.8	-41.3	69.55	57.76	-11.79	NA	Focal
2	34	2022-04-06	2022-04-08	770	35	70	105	2	1	3	0	0	0	165	0.64	0.02	0	155.1	136.1	-19	80.81	22.92	-57.89	NA	Focal
2	34	2022-05-03	2022-05-06	798	10	20	30	1	1	2	0	2	2	245	0.12	0.01	0.01	148.1	64.4	-83.7	27.02	24.11	-2.91	NA	Focal
2	34	2022-05-11	2022-05-12	804	7	17	24	0	1	1	0	3	3	100	0.24	0.01	0.03	39.6	86	46.4	23.74	77.3	53.56	NA	Focal
2	34	2022-05-18	2022-05-20	812	2	7	9	6	2	8	2	0	2	208	0.04	0.04	0.01	88.6	35.8	-52.8	83.3	79.66	-3.64	NA	Focal
2	34	2022-06-01	2022-06-04	827	70	48	118	3	0	3	1	1	2	255	0.46	0.01	0.01	168.9	46.1	-122.8	76.09	39.64	-36.45	NA	Focal
2	34	2022-06-08	2022-06-10	833	77	49	126	6	1	7	0	13	13	260	0.48	0.03	0.05	63.3	168.9	105.6	NA	41.12	NA	NA	Focal
2	34	2022-06-14	2022-06-14	837	29	55	84	4	2	6	0	12	12	60	1.4	0.1	0.2	98	NA	NA	39.11	NA	NA	NA	Focal
3	28	2020-02-13	2020-02-14	1	33	24	57	0	0	0	4	1	5	70	0.814286	0	0.0714286	143.601	93.3035	-50.2972	67.4967	65.331	-2.16572	24.2	All occurrence
3	28	2020-02-26	2020-02-28	15	37	24	61	0	0	0	5	1	6	123	0.495935	0	0.0487805	110.476	111.609	1.1326	114.089	55.2562	-58.8331	23.95	All occurrence
3	28	2020-03-05	2020-03-06	22	24	23	47	0	0	0	2	0	2	71	0.661972	0	0.028169	88.0144	85.614	-2.40042	35.6064	47.332	11.7256	25	All occurrence
3	28	2020-03-11	2020-03-13	29	27	18	45	0	0	0	4	1	5	123	0.365854	0	0.0406504	184.917	101.918	-82.9981	71.2932	47.3569	-23.9363	27.5	All occurrence
3	28	2020-03-18	2020-03-20	36	127	98	225	0	0	0	0	3	3	166	1.35542	0	0.0180723	148.045	110.409	-37.6354	103.44	55.6871	-47.7529	28.3	All occurrence
3	28	2020-03-25	2020-03-27	43	187	129	316	0	0	0	0	10	10	219	1.44292	0	0.0456621	153.081	115.845	-37.2361	75.702	47.138	-28.5639	27.6	All occurrence
3	28	2020-05-13	2020-05-13	90	41	27	68	0	1	1	1	1	2	60	1.13333	0.0166667	0.0333333	76.149	83.6769	7.52787	28.02	115.08	87.06	28.1	All occurrence
3	28	2020-05-21	2020-05-21	98	5	7	12	0	0	0	1	0	1	80	0.15	0	0.0125	89.4939	110.684	21.1904	69.5177	67.2117	-2.30602	26.2	All occurrence
3	28	2020-05-27	2020-05-28	105	24	17	41	0	4	4	2	1	3	180	0.227778	0.0222222	0.0166667	81.2848	52.5929	-28.6918	31.41	72.2949	40.8849	30.75	All occurrence
3	28	2020-06-10	2020-06-12	120	26	22	48	0	0	0	0	6	6	200	0.24	0	0.03	113.253	85.5518	-27.7015	86.8627	33.16	-53.7027	29.2	All occurrence
3	28	2020-06-19	2020-06-19	127	30	25	55	0	0	0	0	6	6	91	0.604396	0	0.0659341	100.018	153.93	53.912	77.5392	33.8	-43.7392	26.3	All occurrence
3	28	2020-06-25	2020-06-27	135	78	48	126	6	7	13	2	16	18	278	0.453237	0.0467626	0.0647482	64.4448	130.764	66.3191	50.1112	73.2033	23.0921	27.3	All occurrence
3	28	2020-07-01	2020-07-02	140	0	0	0	0	0	0	0	0	0	106	0	0	0	156.109	118.101	-38.0087	131.45	81.71	-49.74		All occurrence
3	28	2020-07-08	2020-07-09	147	59	32	91	11	3	14	2	13	15	171	0.532164	0.0818713	0.0877193	108.62	191.357	82.7371	66.3643	68.73	2.36573	29.8	All occurrence
3	28	2020-07-15	2020-07-17	155	0	0	0	0	1	1	0	0	0	195	0	0.01	0	156.1	152.04	-4.06	68.25	41.02	-27.23	29.5	Focal
3	28	2020-07-29	2020-07-31	169	3	2	5	2	0	2	0	12	12	180	0.03	0.01	0.07	113.9	86.17	-27.73	40.72	47.08	6.36	27.4	Focal
3	28	2020-08-05	2020-08-08	177	53	39	92	15	3	18	2	25	27	210	0.44	0.09	0.13	124.15	105.81	-18.34	41.52	41.61	0.09	26.8	Focal
3	28	2020-08-14	2020-08-15	184	8	3	11	0	0	0	0	6	6	190	0.06	0	0.03	79.34	94.63	15.29	45.59	38.66	-6.93	26.2	Focal
3	28	2020-08-26	2020-08-28	197	2	1	3	9	3	12	1	0	1	257	0.01	0.05	0	157.61	128.35	-29.26	67.41	49.8	-17.61	26.4	Focal
3	28	2020-09-03	2020-09-05	205	7	8	15	3	1	4	0	6	6	195	0.08	0.02	0.03	115.14	177.48	62.34	47.52	52.36	4.84	29.2	Focal
3	28	2020-09-09	2020-09-10	210	0	0	0	0	0	0	0	0	0	198	0	0	0	115.96	173.05	57.09	42.83	44.07	1.24	27.4	Focal
3	28	2020-09-23	2020-09-25	225	5	4	9	10	3	13	0	6	6	305	0.03	0.04	0.02	128.7	240.22	111.52	42.65	59.06	16.41	26.4	Focal
3	28	2020-09-30	2020-09-30	230	0	0	0	0	0	0	0	0	0	60	0	0	0	190.62	153.75	-36.87	39.83	44.07	4.24	28	Focal
3	28	2020-10-08	2020-10-09	239	74	55	129	16	4	20	0	8	8	125	1.03	0.16	0.06	NA	618.06	NA	NA	92.79	NA	25.7	Focal
3	28	2021-01-28	2021-01-29	351	1	0	1	6	8	14	0	0	0	135	0.01	0.1	0	103.57	150.21	46.64	44.11	43.03	-1.08	23.7	Focal
3	28	2021-02-04	2021-02-05	358	1	3	4	19	23	42	0	4	4	135	0.03	0.31	0.03	160.14	136.34	-23.8	36.74	36.01	-0.73	22.8	Focal
3	28	2021-02-10	2021-02-11	364	102	53	155	33	13	46	0	40	40	130	1.19	0.35	0.31	201.23	137.85	-63.38	92.88	37.87	-55.01	18.7	Focal
3	28	2021-02-17	2021-02-19	372	44	70	114	9	2	11	0	5	5	135	0.84	0.08	0.04	163.8	151.63	-12.17	33.13	32.4	-0.73	23.3	Focal
3	28	2021-02-24	2021-02-26	379	22	9	31	3	10	13	5	2	7	135	0.23	0.1	0.05	106.09	131.78	25.69	35.35	39.62	4.27	25.8	Focal
3	28	2021-04-21	2021-04-24	436	1	3	4	12	8	20	0	2	2	157	0.03	0.13	0.01	116.56	73.54	-43.02	25.45	45.23	19.78	27.3	Focal
3	28	2021-04-29	2021-04-30	442	24	17	41	5	4	9	0	7	7	85	0.48	0.11	0.08	46.07	83.05	36.98	44.79	51.08	6.29	25.4	Focal
3	28	2021-05-05	2021-05-07	449	23	55	78	5	12	17	0	7	7	175	0.45	0.1	0.04	60.16	67.28	7.12	44.76	43.35	-1.41	26.6	Focal
3	28	2021-05-12	2021-05-13	455	0	1	1	2	0	2	0	0	0	67	0.01	0.03	0	134.75	88.77	-45.98	62.59	60.41	-2.18	28.2	Focal
3	28	2021-05-19	2021-05-21	463	66	97	163	8	7	15	1	1	2	170	0.96	0.09	0.01	98.54	76.31	-22.23	42.97	37.01	-5.96	27.9	Focal
3	28	2021-05-26	2021-05-28	470	52	87	139	14	11	25	1	9	10	180	0.77	0.14	0.06	97.56	96.41	-1.15	36.62	50.71	14.09	28.4	Focal
3	28	2021-06-02	2021-06-04	477	10	23	33	4	4	8	1	3	4	145	0.23	0.06	0.03	106.68	113.74	7.06	38.31	31.86	-6.45	30.3	Focal
3	28	2021-06-09	2021-06-11	484	44	64		13	2		1	25		155				101.19	84.59	-16.6	36.07	42.3	6.23	26.5	Focal
3	28	2021-06-24	2021-06-25	498	46	77	123	10	6	16	0	7	7	122	1.01	0.13	0.06	134.73	105.63	-29.1	67.42	68.79	1.37	29.3	Focal
3	28	2021-07-01	2021-07-03	506	16	29	45	6	11	17	1	4	5	160	0.28	0.11	0.03	79.82	43.22	-36.6	46.42	27.53	-18.89	28	Focal
3	28	2021-07-12	2021-07-14	517	51	47	98	4	2	6	1	4	5	190	0.52	0.03	0.03	87.18	85.13	-2.05	33.04	44.03	10.99	27.3	Focal
3	28	2021-07-19	2021-07-21	524	68	63	131	11	15	26	0	19	19	171	0.77	0.15	0.11	92.39	111.67	19.28	47.8	52.57	4.77	28	Focal
3	28	2021-07-29	2021-07-29	532	0	0	0	0	0	0	0	0	0	35	0	0	0	82.07	106.36	24.29	25.41	43.24	17.83	28.3	Focal
3	28	2021-08-03	2021-08-05	539	50	82	132	11	10	21	0	1	1	115	1.15	0.18	0.01	97.62	85.67	-11.95	30.78	65.58	34.8	26.7	Focal
3	28	2021-08-09	2021-08-11	545	14	11	25	6	1	7	0	11	11	192	0.13	0.04	0.06	152.46	130.88	-21.58	41.38	54.53	13.15	28.3	Focal
3	28	2021-08-17	2021-08-20	554	8	9	17	2	1	3	0	6	6	200	0.09	0.02	0.03	105.26	144.41	39.15	56.11	26.88	-29.23	27.1	Focal
3	28	2021-08-30	2021-09-01	566	76	87	163	19	6	25	1	9	10	284	0.57	0.09	0.04	175.83	138.21	-37.62	54.03	56.63	2.6	28	Focal
3	28	2021-09-07	2021-09-08	573	44	47	91	4	4	8	0	10	10	120	0.76	0.07	0.08	124.78	234.27	109.49	39.98	51.04	11.06	28.3	Focal
3	28	2021-09-16	2021-09-17	582	34	45	79	5	0	5	0	2	2	150	0.53	0.03	0.01	163.45	148.88	-14.57	38.02	53.25	15.23	25.5	Focal
3	28	2021-09-22	2021-09-23	588	22	24	46	5	0	5	0	6	6	150	0.31	0.03	0.04	239.64	243.22	3.58	40.77	101.72	60.95	26.3	Focal
3	28	2021-09-28	2021-09-29	594	99	94	193	17	10	27	0	32	32	155	1.25	0.17	0.21	189.12	331.44	142.32	40.57	55.85	15.28	26.2	Focal
3	28	2021-10-05	2021-10-06	601	19	31	50	1	0	1	0	0	0	145	0.34	0.01	0	345.5	575.23	229.73	51.36	76.99	25.63	27.7	Focal
3	28	2021-10-13	2021-10-13	608	0	1	1	0	0	0	0	0	0	59	0.02	0	0	704.56	886.66	182.1	62.56	75.23	12.67	26.8	Focal
3	28	2021-12-20	2021-12-22	678	69	43	112	14	3	17	0	22	22	130	0.86	0.13	0.17	232.67	NA	NA	35.53	NA	NA	17	Focal
3	28	2022-01-24	2022-01-27	714	79	28	107	17	6	23	0	57	57	228	0.47	0.1	0.25	173.5	201.81	28.31	70.1	83.43	13.33	NA	Focal
3	28	2022-01-31	2022-02-02	720	49	23	72	8	2	10	1	29	30	245	0.29	0.04	0.12	178.77	242.44	63.67	87.13	112.65	25.52	NA	Focal
3	28	2022-02-07	2022-02-10	728	53	36	89	14	2	16	0	19	19	403	0.22	0.04	0.05	126.19	198.99	72.8	74.51	57.47	-17.04	NA	Focal
3	28	2022-02-15	2022-02-18	736	46	45	91	18	3	21	5	25	30	208	0.44	0.1	0.14	NA	78.24	NA	NA	75.19	NA	NA	Focal
3	28	2022-02-22	2022-02-25	743	100	49	149	14	11	25	1	39	40	253	0.59	0.1	0.16	141.31	184.79	43.48	51.04	74.41	23.37	NA	Focal
3	28	2022-03-01	2022-03-02	748	6	4	10	13	6	19	1	0	1	108	0.09	0.18	0.01	110.9	NA	NA	62.79	NA	NA	NA	Focal
3	28	2022-03-08	2022-03-10	756	19	26	45	3	0	3	1	1	2	270	0.17	0.01	0.01	126.22	150.57	24.35	34.68	51.9	17.22	NA	Focal
3	28	2022-03-20	2022-03-22	768	7	3	10	2	0	2	0	3	3	154	0.06	0.01	0.02	NA	162.59	NA	43.46	141.27	97.81	NA	Focal
3	28	2022-03-29	2022-04-02	779	2	3	5	0	0	0	0	1	1	300	0.02	0	0	126.42	113	-13.42	122.33	48.18	-74.15	NA	Focal
3	28	2022-04-06	2022-04-08	785	1	3	4	4	0	4	0	0	0	165	0.02	0.02	0	NA	108.84	NA	NA	38.22	NA	NA	Focal
3	28	2022-04-28	2022-04-28	805	0	0	0	0	0	0	0	0	0	20	0	0	0	113.97	94.72	-19.25	54.42	67.27	12.85	NA	Focal
3	28	2022-05-03	2022-05-06	813	14	17	31	5	1	6	0	0	0	245	0.13	0.02	0	94.04	63.16	-30.88	46.17	72.66	26.49	NA	Focal
3	28	2022-05-11	2022-05-12	819	3	7	10	1	0	1	0	1	1	100	0.1	0.01	0.01	88.71	46.23	-42.48	54.46	46.63	-7.83	NA	Focal
3	28	2022-05-18	2022-05-20	827	45	35	80	4	1	5	0	34	34	248	0.32	0.02	0.14	135.46	66.51	-68.95	75.82	69.73	-6.09	NA	Focal
3	28	2022-05-25	2022-05-27	834	16	35	51	0	0	0	0	7	7	241	0.21	0	0.03	165.62	NA	NA	201.75	67.63	-134.12	NA	Focal
3	28	2022-06-01	2022-06-04	842	39	45	84	3	1	4	0	18	18	255	0.33	0.02	0.07	NA	118.96	NA	NA	56.66	NA	NA	Focal
3	28	2022-06-08	2022-06-10	848	79	48	127	14	5	19	0	58	58	274	0.46	0.07	0.21	98.09	91.77	-6.32	64.05	43.01	-21.04	NA	Focal
3	28	2022-06-14	2022-06-16	854	18	6	24	2	0	2	5	21	26	18	1.33	0.11	1.44	75.34	103.7	28.36	82.22	51.22	-31	NA	Focal
4	33	2020-02-13	2020-02-14	1	5	25	30	0	0	0	10	0	10	55	0.545455	0	0.181818	60.3216	51.9376	-8.38397	25.2635	21.9048	-3.35873	24.2	All occurrence
4	33	2020-02-26	2020-02-28	15	4	27	31	1	3	4	10	1	11	91	0.340659	0.043956	0.120879	64.3312	60.2734	-4.0578	29.5944	46.9064	17.312	23.95	All occurrence
4	33	2020-03-05	2020-03-06	22	15	31	46	0	0	0	0	0	0	71	0.647887	0	0	68.058	65.48	-2.57804	42.8973	33.9792	-8.91805	25	All occurrence
4	33	2020-03-11	2020-03-13	29	15	37	52	0	1	1	0	0	0	133	0.390977	0.0075188	0	59.795	54.503	-5.29198	39.9309	38.1925	-1.7384	24.95	All occurrence
4	33	2020-03-18	2020-03-20	36	7	31	38	0	0	0	6	0	6	108	0.351852	0	0.0555556	82.7843	79.4304	-3.35391	43.7725	41.648	-2.12455	28.3	All occurrence
4	33	2020-03-25	2020-03-28	44	75	77	152	0	2	2	6	1	7	218	0.697248	0.00917431	0.0321101	66.1033	56.4911	-9.61221	26.4839	37.8606	11.3767	27.5	All occurrence
4	33	2020-05-13	2020-05-14	91	33	25	58	1	1	2	0	0	0	67	0.865672	0.0298507	0	75.3134	63.1319	-12.1815	62.8054	59.9295	-2.87593	28.1	All occurrence
4	33	2020-05-20	2020-05-21	98	14	8	22	1	1	2	1	2	3	89	0.247191	0.0224719	0.0337079	31.826	75.2612	43.4352	69.8416	88.4863	18.6447	26.2	All occurrence
4	33	2020-05-27	2020-05-28	105	24	40	64	1	0	1	0	1	1	180	0.355556	0.00555556	0.00555556	58.4373	59.5296	1.09232	56.8303	65.6472	8.81691	30.75	All occurrence
4	33	2020-06-12	2020-06-12	120	3	1	4	0	0	0	0	3	3	105	0.0380952	0	0.0285714	55.0555	44.4166	-10.6389	74.5817	67.92	-6.66175	28.3	All occurrence
4	33	2020-06-19	2020-06-19	127	12	6	18	0	1	1	0	9	9	91	0.197802	0.010989	0.0989011	83.6085	NA	NA	119.705	76.8192	-42.8857	26.3	All occurrence
4	33	2020-06-25	2020-06-27	135	12	9	21	1	1	2	2	3	5	278	0.0755396	0.00719424	0.0179856	NA	NA	NA	76.7915	73.7701	-3.02136	28.4	All occurrence
4	33	2020-07-01	2020-07-02	140	33	28	61	4	3	7	2	16	18	106	0.575472	0.0660377	0.169811	NA	NA	NA	87.8353	66.6012	-21.2341	27.3	All occurrence
4	33	2020-07-08	2020-07-09	147	63	63	126	11	5	16	1	19	20	171	0.736842	0.0935673	0.116959	NA	NA	NA	47.35	53.12	5.77	29.8	All occurrence
4	33	2020-07-15	2020-07-17	155	2	5	7	1	2	3	0	0	0	195	0.04	0.02	0	NA	128.634	NA	94.94	69.01	-25.93	29.5	Focal
4	33	2020-07-29	2020-07-31	169	10	2	12	4	5	9	2	6	8	180	0.07	0.05	0.04	147.44	NA	NA	69.68	NA	NA	27.4	Focal
4	33	2020-08-05	2020-08-07	176	0	3	3	2	4	6	4	1	5	215	0.01	0.03	0.02	111.26	128.37	17.11	48.13	67.99	19.86	26.8	Focal
4	33	2020-08-15	2020-08-15	184	0	0	0	0	0	0	0	0	0	80	0	0	0	108.25	NA	NA	59.18	46.7	-12.48	25.2	Focal
4	33	2020-08-26	2020-08-28	197	0	0	0	0	2	2	0	0	0	257	0	0.01	0	83.9	196.42	112.52	48.95	106.72	57.77	26.4	Focal
4	33	2020-09-03	2020-09-05	205	7	9	16	1	3	4	0	6	6	195	0.08	0.02	0.03	86.1	167.81	81.71	90.61	66.11	-24.5	29.2	Focal
4	33	2020-09-09	2020-09-10	210	2	2	4	2	0	2	0	1	1	198	0.02	0.01	0.01	105.59	93.64	-11.95	77.49	62.54	-14.95	27.4	Focal
4	33	2020-09-23	2020-09-25	225	13	13	26	2	2	4	0	0	0	305	0.09	0.01	0	85.6	118.34	32.74	47.02	42.39	-4.63	26.4	Focal
4	33	2020-09-30	2020-10-01	231	0	0	0	1	1	2	0	0	0	110	0	0.02	0	NA	134.74	NA	NA	62.35	NA	28	Focal
4	33	2020-10-08	2020-10-09	239	0	1	1	0	0	0	0	0	0	125	0.01	0	0	103.97	152.71	48.74	63.93	60.41	-3.52	25.7	Focal
4	33	2020-10-15	2020-10-17	247	30	47	77	12	5	17	0	4	4	150	0.51	0.11	0.03	145.29	145.65	0.36	38.32	52.11	13.79	24.9	Focal
4	33	2020-10-22	2020-10-24	254	38	45	83	4	3	7	0	2	2	172	0.48	0.04	0.01	42.93	135.18	92.25	54.87	76.3	21.43	25	Focal
4	33	2020-11-04	2020-11-04	265	0	0	0	0	0	0	0	0	0	52	0	0	0	157.87	NA	NA	58.65	NA	NA	24.7	Focal
4	33	2020-11-12	2020-11-12	273	0	0	0	0	0	0	0	0	0	40	0	0	0	68.92	165.65	96.73	52.96	29.88	-23.08	NA	Focal
4	33	2020-11-18	2020-11-19	280	45	77	122	21	4	25	3	5	8	158	0.77	0.16	0.05	186.53	88.62	-97.91	72.55	61.15	-11.4	NA	Focal
4	33	2020-11-27	2020-11-26	287	3	5	8	1	0	1	0	0	0	120	0.07	0.01	0	62.5	65.55	3.05	58.11	49.44	-8.67	NA	Focal
4	33	2020-12-03	2020-12-04	295	14	29	43	14	19	33	1	14	15	156	0.28	0.21	0.1	98.35	150.02	51.67	70.37	54.69	-15.68	NA	Focal
4	33	2020-12-09	2020-12-11	302	22	58	80	18	3	21	0	10	10	150	0.53	0.14	0.07	98.93	68.77	-30.16	63.13	63.34	0.21	NA	Focal
4	33	2020-12-16	2020-12-17	308	0	0	0	0	0	0	0	0	0	120	0	0	0	156.21	161.42	5.21	63.34	74	10.66	NA	Focal
4	33	2021-01-08	2021-01-09	331	45	57	102	11	5	16	0	22	22	130	0.78	0.12	0.17	66.8	97.9	31.1	69.68	53.64	-16.04	21.4	Focal
4	33	2021-01-13	2021-01-15	337	25	39	64	40	10	50	1	15	16	236	0.27	0.21	0.07	38.8	154.94	116.14	33.35	53.64	20.29	15.1	Focal
4	33	2021-01-20	2021-01-22	344	25	38	63	41	10	51	0	3	3	102	0.62	0.5	0.03	64.49	115.64	51.15	46.1	64.06	17.96	19.3	Focal
4	33	2021-01-27	2021-01-29	351	26	60	86	18	16	34	2	11	13	195	0.44	0.17	0.07	74.36	99.37	25.01	36	39.45	3.45	22.4	Focal
4	33	2021-02-04	2021-02-05	358	3	2	5	27	25	52	4	0	4	135	0.04	0.39	0.03	90.9	98.45	7.55	85.29	167.04	81.75	22.8	Focal
4	33	2021-02-10	2021-02-11	364	1	8	9	11	9	20	2	0	2	130	0.07	0.15	0.02	83.56	394.98	311.42	71.24	91.04	19.8	18.7	Focal
4	33	2021-02-17	2021-02-19	372	1	3	4	3	1	4	0	0	0	135	0.03	0.03	0	169.36	163.96	-5.4	57.17	171.12	113.95	23.3	Focal
4	33	2021-02-25	2021-02-26	379	27	21	48	9	3	12	0	14	14	95	0.51	0.13	0.15	111.57	NA	NA	76.22	NA	NA	25.3	Focal
4	33	2021-03-11	2021-03-13	394	3	6	9	4	8	12	6	4	10	200	0.05	0.06	0.05	106.21	142.39	36.18	57.55	78.2	20.65	24.1	Focal
4	33	2021-03-17	2021-03-18	399	2	8	10	0	0	0	0	5	5	70	0.14	0	0.07	82.08	75.22	-6.86	42.48	62.03	19.55	26.3	Focal
4	33	2021-04-24	2021-04-25	437	8	51	59	2	0	2	3	14	17	168	0.35	0.01	0.1	102.72	94.15	-8.57	54.95	64.31	9.36	27.2	Focal
4	33	2021-03-31	2021-04-02	414	2	2	4	3	0	3	0	1	1	120	0.03	0.03	0.01	85.73	84.7	-1.03	67.68	46.97	-20.71	27	Focal
4	33	2021-04-23	2021-04-22	434	6	25	31	11	12	23	0	10	10	137	0.23	0.17	0.07	62.15	86.83	24.68	69.91	48.7	-21.21	28.9	Focal
4	33	2021-05-12	2021-05-14	456	19	29	48	2	3	5	0	14	14	127	0.38	0.04	0.11	71.94	152.75	80.81	74.3	128.46	54.16	28.2	Focal
4	33	2021-05-19	2021-05-20	462	5	10	15	8	4	12	0	3	3	125	0.12	0.1	0.02	115.43	71.78	-43.65	99.79	64.31	-35.48	27.9	Focal
4	33	2021-05-26	2021-05-28	470	13	26	39	16	1	17	0	6	6	180	0.22	0.09	0.03	50.63	32.23	-18.4	40.4	60.05	19.65	28.4	Focal
4	33	2021-06-02	2021-06-04	477	51	99	150	10	2	12	0	36	36	145	1.03	0.08	0.25	56.28	99.81	43.53	68.33	84.77	16.44	30.3	Focal
4	33	2021-06-09	2021-06-11	484	6	20	26	10	6	16	0	7	7	155	0.17	0.1	0.05	68.86	42.88	-25.98	68.38	56.62	-11.76	26.5	Focal
4	33	2021-06-23	2021-06-25	498	11	26	37	16	1	17	0	4	4	142	0.26	0.12	0.03	28.12	62.51	34.39	60.79	NA	NA	29.7	Focal
4	33	2021-07-01	2021-07-03	506	11	14	25	11	4	15	1	2	3	160	0.16	0.09	0.02	41.4	116.65	75.25	44.89	54.16	9.27	28	Focal
4	33	2021-07-12	2021-07-14	517	20	53	73	5	7	12	0	3	3	190	0.38	0.06	0.02	145.87	120.05	-25.82	69.9	53.5	-16.4	27.3	Focal
4	33	2021-07-19	2021-07-21	524	23	32	55	3	1	4	0	2	2	171	0.32	0.02	0.01	111.37	105.99	-5.38	44.2	49.79	5.59	28	Focal
4	33	2021-07-29	2021-07-29	532	2	1	3	0	1	1	0	0	0	35	0.09	0.03	0	83.1	122.96	39.86	50.95	41.22	-9.73	28.3	Focal
4	33	2021-08-03	2021-08-05	539	28	51	79	12	6	18	0	3	3	190	0.42	0.09	0.02	165.85	99.76	-66.09	30.44	24.66	-5.78	29.6	Focal
4	33	2021-08-09	2021-08-11	545	11	21	32	2	2	4	0	2	2	192	0.17	0.02	0.01	105.75	153.8	48.05	42.81	44.03	1.22	27.1	Focal
4	33	2021-08-17	2021-08-19	553	7	23	30	3	2	5	0	0	0	200	0.15	0.03	0	190.45	146.08	-44.37	43.49	55.23	11.74	28	Focal
4	33	2021-08-30	2021-09-01	566	64	144	208	7	10	17	0	15	15	284	0.73	0.06	0.05	155.23	NA	NA	50.7	NA	NA	27.7	Focal
4	33	2021-09-07	2021-09-08	573	4	13	17	0	0	0	0	3	3	120	0.14	0	0.03	284.05	188.06	-95.99	111.01	67.42	-43.59	25.5	Focal
4	33	2021-09-16	2021-09-17	582	39	58	97	9	3	12	0	15	15	150	0.65	0.08	0.1	101.86	329.31	227.45	34.14	87.83	53.69	26.3	Focal
4	33	2021-09-22	2021-09-23	588	62	109	171	11	10	21	0	10	10	150	1.14	0.14	0.07	185.14	144.6	-40.54	64.7	44.91	-19.79	26.2	Focal
4	33	2021-09-28	2021-09-29	594	25	40	65	12	10	22	0	7	7	155	0.42	0.14	0.05	49.56	219.04	169.48	42.55	46.25	3.7	27.7	Focal
4	33	2021-10-05	2021-10-06	601	8	23	31	5	8	13	0	4	4	145	0.21	0.09	0.03	206.03	265.05	59.02	55.62	93.65	38.03	26.8	Focal
4	33	2021-10-13	2021-10-13	608	0	0	0	0	0	0	0	0	0	59	0	0	0	147.92	158.35	10.43	39.28	50.67	11.39	26.5	Focal
4	33	2021-10-19	2021-10-20	615	0	0	0	0	0	0	0	0	0	75	0	0	0	138.21	82.58	-55.63	60.42	31.58	-28.84	24.7	Focal
4	33	2021-10-28	2021-10-29	624	17	17	34	5	2	7	0	4	4	116	0.29	0.06	0.03	49.56	145.49	95.93	35.02	79.13	44.11	25.1	Focal
4	33	2021-11-05	2021-11-06	632	10	16	26	11	4	15	0	2	2	76	0.34	0.2	0.03	160.64	124.02	-36.62	48.58	54.57	5.99	23.7	Focal
4	33	2021-11-09	2021-11-12	638	24	25	49	8	8	16	0	5	5	200	0.25	0.08	0.03	212.06	135.41	-76.65	102.24	106.23	3.99	25.4	Focal
4	33	2021-11-17	2021-11-19	645	50	47	97	28	11	39	0	14	14	300	0.32	0.13	0.05	120.09	109.53	-10.56	61.21	45.72	-15.49	24.5	Focal
4	33	2021-11-23	2021-11-25	651	19	34	53	11	5	16	0	0	0	214	0.25	0.07	0	90.52	143.39	52.87	54.89	43.58	-11.31	19.1	Focal
4	33	2021-11-30	2021-12-02	658	69	79	148	17	1	18	0	22	22	251	0.59	0.07	0.09	100.24	170.13	69.89	54.26	71.92	17.66	17	Focal
4	33	2021-12-08	2021-12-10	666	19	38	57	4	1	5	0	3	3	175	0.33	0.03	0.02	118.44	73.09	-45.35	64.08	64.27	0.19	20.8	Focal
4	33	2021-12-20	2021-12-21	677	0	2	2	1	0	1	0	0	0	110	0.02	0.01	0	119.69	NA	NA	63.31	NA	NA	20.2	Focal
4	33	2022-01-24	2022-01-27	714	51	33	84	10	9	19	1	7	8	208	0.4	0.09	0.04	88.68	61.4	-27.28	40.58	39.66	-0.92	NA	Focal
4	33	2022-01-31	2022-02-02	720	12	7	19	22	15	37	0	0	0	245	0.08	0.15	0	124.77	83.95	-40.82	69.76	102.89	33.13	NA	Focal
4	33	2022-02-07	2022-02-10	728	54	56	110	10	4	14	3	11	14	403	0.27	0.03	0.03	100.71	93.47	-7.24	97.82	54.43	-43.39	NA	Focal
4	33	2022-02-15	2022-02-18	736	33	70	103	8	1	9	0	12	12	278	0.37	0.03	0.04	111.75	74.65	-37.1	133.6	46.05	-87.55	NA	Focal
4	33	2022-02-22	2022-02-25	743	61	81	142	5	5	10	0	17	17	253	0.56	0.04	0.07	77.98	79.63	1.65	37.83	52.18	14.35	NA	Focal
4	33	2022-03-01	2022-03-02	748	0	0	0	0	0	0	0	0	0	108	0	0	0	119.96	NA	NA	79.81	47.33	-32.48	NA	Focal
4	33	2022-03-08	2022-03-10	756	92	103	195	8	3	11	0	4	4	270	0.72	0.04	0.01	182.46	107.33	-75.13	63.26	NA	NA	NA	Focal
4	33	2022-03-19	2022-03-22	768	43	33	76	2	1	3	0	8	8	226	0.34	0.01	0.04	95.81	119.38	23.57	46.6	56.6	10	NA	Focal
4	33	2022-03-29	2022-04-02	779	36	26	62	19	6	25	1	6	7	300	0.21	0.08	0.02	86.57	108.47	21.9	30.21	47.33	17.12	NA	Focal
4	33	2022-04-06	2022-04-08	785	1	10	11	0	2	2	0	0	0	165	0.07	0.01	0	78.85	136	57.15	69.88	74.82	4.94	NA	Focal
4	33	2022-04-28	2022-04-28	805	1	13	14	0	4	4	0	0	0	20	0.7	0.2	0	91.68	125.39	33.71	66.79	60.6	-6.19	NA	Focal
4	33	2022-05-04	2022-05-06	813	30	42	72	7	0	7	0	0	0	185	0.39	0.04	0	100.05	108.02	7.97	71.25	64.66	-6.59	NA	Focal
4	33	2022-05-11	2022-05-13	820	1	0	1	0	0	0	0	0	0	120	0.01	0	0	86.86	100.39	13.53	54.52	49.32	-5.2	NA	Focal
4	33	2022-05-18	2022-05-20	827	44	51	95	3	3	6	0	9	9	248	0.38	0.02	0.04	12.66	70.91	58.25	24.83	60.99	36.16	NA	Focal
4	33	2022-05-25	2022-05-27	834	24	36	60	2	1	3	0	1	1	241	0.25	0.01	0	61.11	NA	NA	85.34	NA	NA	NA	Focal
5	9	2020-02-13	2020-02-14	1	40	56	96	0	0	0	0	1	1	75	1.28	0	0.0133333	80.3075	80.1584	-0.149051	58.5959	126.972	68.3761	24.2	All occurrence
5	9	2020-02-26	2020-02-28	15	43	52	95	0	0	0	0	0	0	123	0.772358	0	0	159.174	99.4672	-59.7072	72.894	78.0291	5.13513	23.95	All occurrence
5	9	2020-03-05	2020-03-06	22	60	61	121	0	0	0	0	0	0	71	1.70423	0	0	48.9396	80.6352	31.6956	146.8	59.2836	-87.5164	25	All occurrence
5	9	2020-03-11	2020-03-13	29	61	73	134	2	0	2	2	6	8	138	0.971014	0.0144928	0.057971	121.068	88.9271	-32.1407	341.685	71.4647	-270.22	27.5	All occurrence
5	9	2020-03-18	2020-03-20	36	108	100	208	1	0	1	0	4	4	166	1.25301	0.0060241	0.0240964	48.4645	94.3561	45.8916	78.6699	72.3353	-6.33461	28.3	All occurrence
5	9	2020-03-25	2020-03-27	43	128	138	266	0	0	0	12	0	12	220	1.20909	0	0.0545455	87.8105	82.9648	-4.84569	68.2311	58.0902	-10.1409	27.5	All occurrence
5	9	2020-05-13	2020-05-14	91	15	12	27	0	1	1	3	1	4	89	0.303371	0.011236	0.0449438	45.1027	53.9501	8.84735	77.5176	58.6966	-18.821	28.1	All occurrence
5	9	2020-05-20	2020-05-21	98	13	23	36	0	1	1	17	0	17	89	0.404494	0.011236	0.191011	66.9318	43.6847	-23.2471	105.629	67.1359	-38.4935	26.2	All occurrence
5	9	2020-05-27	2020-05-28	105	0	0	0	0	0	0	0	0	0	180	0	0	0	NA	NA	NA	NA	NA	NA		All occurrence
5	9	2020-06-10	2020-06-12	120	46	56	102	1	2	3	64	0	64	200	0.51	0.015	0.32	49.165	183.09	133.925	91.6777	88.0588	-3.61885	29.2	All occurrence
5	9	2020-06-19	2020-06-19	127	4	12	16	1	0	1	11	0	11	91	0.175824	0.010989	0.120879	77.9027	243.821	165.919	79.2941	113.883	34.5889	26.3	All occurrence
5	9	2020-06-25	2020-06-27	135	128	150	278	9	7	16	54	6	60	278	1	0.057554	0.215827	204.941	178.464	-26.4772	103.865	104.628	0.763294	27.3	All occurrence
5	9	2020-07-01	2020-07-02	140	27	34	61	0	1	1	14	0	14	106	0.575472	0.00943396	0.132075	159.671	141.685	-17.9858	108.782	61.404	-47.3784	28.45	All occurrence
5	9	2020-07-08	2020-07-09	147	68	94	162	9	4	13	28	10	38	171	0.947368	0.0760234	0.222222	204.21	238.039	33.8295	98.6796	93.347	-5.33261	29.8	All occurrence
5	9	2020-07-30	2020-07-31	169	33	28	61	3	5	8	10	3	13	120	0.51	0.07	0.11	223.674	61.68	-161.994	68.21	28.06	-40.15	28.5	Focal
5	9	2020-08-05	2020-08-06	175	20	29	49	2	10	12	27	1	28	155	0.32	0.08	0.18	168.77	61.68	-107.09	54.75	28.06	-26.69	26.8	Focal
5	9	2020-08-14	2020-08-15	184	50	24	74	5	1	6	1	0	1	190	0.39	0.03	0.01	150.6	88.66	-61.94	72.82	49.93	-22.89	26.2	Focal
5	9	2020-08-26	2020-08-28	197	60	35	95	2	9	11	18	1	19	257	0.37	0.04	0.07	112.47	90.92	-21.55	43.69	64.43	20.74	26.4	Focal
5	9	2020-09-03	2020-09-05	205	29	15	44	2	5	7	10	0	10	195	0.23	0.04	0.05	111.76	85.43	-26.33	48.52	50.9	2.38	29.2	Focal
5	9	2020-09-09	2020-09-10	210	42	19	61	1	4	5	2	0	2	198	0.31	0.03	0.01	69.85	57.46	-12.39	54.42	53.56	-0.86	27.4	Focal
5	9	2020-09-23	2020-09-25	225	51	39	90	7	25	32	42	1	43	305	0.3	0.1	0.14	61.63	60.03	-1.6	56.49	65	8.51	26.4	Focal
5	9	2020-09-30	2020-10-01	231	86	57	143	2	19	21	25	0	25	110	1.3	0.19	0.23	131.16	63.03	-68.13	57.14	55.4	-1.74	28	Focal
5	9	2020-10-08	2020-10-09	239	20	14	34	1	4	5	5	0	5	125	0.27	0.04	0.04	128.92	69.4	-59.52	97.49	69.92	-27.57	25.7	Focal
5	9	2020-10-15	2020-10-17	247	60	31	91	2	5	7	9	2	11	150	0.61	0.05	0.07	66.33	115.03	48.7	87.3	60.87	-26.43	24.9	Focal
5	9	2020-11-04	2020-11-06	267	113	31	144	19	23	42	22	3	25	129	1.12	0.33	0.19	90.43	143.31	52.88	72.25	77.57	5.32	24.7	Focal
5	9	2020-11-12	2020-11-12	273	34	22	56	2	1	3	8	0	8	40	1.4	0.08	0.2	77.72	112.98	35.26	66.85	46.65	-20.2	NA	Focal
5	9	2020-11-18	2020-11-19	280	123	49	172	0	20	20	9	1	10	158	1.09	0.13	0.06	103.8	111.42	7.62	61.01	78.76	17.75	NA	Focal
5	9	2020-11-25	2020-11-27	288	19	7	26	1	2	3	2	0	2	120	0.22	0.03	0.02	84.96	60.91	-24.05	65.35	33.29	-32.06	NA	Focal
5	9	2020-12-03	2020-12-04	295	24	10	34	2	6	8	8	0	8	156	0.22	0.05	0.05	77.62	87.3	9.68	71.91	77.15	5.24	NA	Focal
5	9	2020-12-09	2020-12-11	302	60	23	83	5	14	19	9	3	12	150	0.55	0.13	0.08	102.29	68.43	-33.86	28.23	73.88	45.65	NA	Focal
5	9	2020-12-16	2020-12-17	308	0	0	0	0	0	0	0	0	0	120	0	0	0	142	98.71	-43.29	77.33	84.24	6.91	NA	Focal
5	9	2021-01-08	2021-01-09	331	65	39	104	5	9	14	21	0	21	130	0.8	0.11	0.16	74.05	111.53	37.48	33.29	76.58	43.29	21.4	Focal
5	9	2021-01-13	2021-01-15	337	129	24	153	8	6	14	22	3	25	236	0.65	0.06	0.11	0	151.85	151.85	81.63	78.16	-3.47	15.1	Focal
5	9	2021-01-22	2021-02-24	377	3	0	3	0	0	0	0	0	0	50	0.06	0	0	106.55	NA	NA	35.51	NA	NA	20.5	Focal
5	9	2021-03-13	2021-03-13	394	18	10	28	9	5	14	16	1	17	60	0.47	0.23	0.28	NA	84.2	NA	NA	77.08	NA	25	Focal
5	9	2021-03-17	2021-03-19	400	8	2	10	0	0	0	5	0	5	113	0.09	0	0.04	77.68	127.45	49.77	94.88	98	3.12	26.3	Focal
5	9	2021-03-24	2021-03-25	406	51	8	59	1	2	3	14	3	17	168	0.35	0.02	0.1	113.3	74.91	-38.39	154.71	214.39	59.68	27.2	Focal
5	9	2021-03-31	2021-04-02	414	23	13	36	10	5	15	18	0	18	120	0.3	0.13	0.15	83.24	86.8	3.56	142.96	87.81	-55.15	27.7	Focal
5	9	2021-04-21	2021-04-24	436	29	8	37	2	4	6	16	0	16	112	0.33	0.05	0.14	115.18	NA	NA	63.06	NA	NA	27.3	Focal
5	9	2021-04-29	2021-04-30	442	1	2	3	0	1	1	1	0	1	85	0.04	0.01	0.01	60.65	76.3	15.65	32.48	46.41	13.93	25.4	Focal
5	9	2021-05-05	2021-05-07	449	64	35	99	12	8	20	27	2	29	175	0.57	0.11	0.17	55.77	126.01	70.24	46.27	92.89	46.62	26.6	Focal
5	9	2021-05-12	2021-05-13	455	32	22	54	4	2	6	18	3	21	127	0.43	0.05	0.17	83.33	86.2	2.87	51.75	91.35	39.6	28.2	Focal
5	9	2021-05-19	2021-05-21	463	5	0	5	7	3	10	2	1	3	170	0.03	0.06	0.02	28.32	51.61	23.29	56.3	77.53	21.23	27.9	Focal
5	9	2021-05-26	2021-05-28	470	34	13	47	8	8	16	4	1	5	180	0.26	0.09	0.03	129.76	68.22	-61.54	53.3	92.26	38.96	28.4	Focal
5	9	2021-06-02	2021-06-04	477	103	54	157	7	13	20	36	6	42	145	1.08	0.14	0.29	142.73	89.68	-53.05	63.69	72.72	9.03	30.3	Focal
5	9	2021-06-09	2021-06-11	484	26	15	41	8	6	14	29	0	29	155	0.26	0.09	0.19	119.41	197.42	78.01	65.76	77.62	11.86	26.5	Focal
5	9	2021-06-24	2021-06-25	498	27	10	37	5	5	10	1	0	1	142	0.26	0.07	0.01	173.16	141.74	-31.42	68.97	43.6	-25.37	28.9	Focal
5	9	2021-07-01	2021-07-02	505	8	2	10	11	1	12	0	4	4	35	0.29	0.34	0.11	147.5	137.41	-10.09	56.61	47.21	-9.4	28	Focal
5	9	2021-08-19	2021-08-19	553	30	12	42	2	4	6	3	0	3	75	0.56	0.08	0.04	62.04	74.71	12.67	110.41	46.44	-63.97	25.8	Focal
5	9	2021-09-08	2021-09-08	573	37	16	53	1	2	3	6	0	6	50	1.06	0.06	0.12	101.03	12.76	-88.27	57.3	49.11	-8.19	27.7	Focal
5	9	2021-09-23	2021-09-23	588	58	29	87	2	7	9	9	0	9	60	1.45	0.15	0.15	85.97	9.71	-76.26	48.95	52.74	3.79	26.2	Focal
5	9	2021-09-29	2021-09-30	595	133	73	206	4	11	15	35	0	35	140	1.47	0.11	0.25	100.24	5.08	-95.16	47.68	37.56	-10.12	25.2	Focal
5	9	2021-10-09	2021-10-10	605	88	29	117	1	11	12	13	0	13	155	0.75	0.08	0.08	119.9	13.23	-106.67	44.46	66.07	21.61	25.1	Focal
5	9	2021-10-13	2021-10-15	610	136	67	203	2	15	17	34	0	34	174	1.17	0.1	0.2	123.82	12.62	-111.2	50.57	71.51	20.94	23.2	Focal
5	9	2021-10-19	2021-10-20	615	82	39	121	2	12	14	18	0	18	75	1.61	0.19	0.24	142.62	11.65	-130.97	53.59	59.16	5.57	26.1	Focal
5	9	2021-10-28	2021-10-29	624	45	6	51	9	7	16	4	2	6	116	0.44	0.14	0.05	148.29	NA	NA	54.14	NA	NA	23.3	Focal
5	9	2021-11-05	2021-11-06	632	51	28	79	0	9	9	4	0	4	76	1.04	0.12	0.05	150.23	117.27	-32.96	55.86	47.21	-8.65	20.3	Focal
5	9	2021-11-11	2021-11-12	638	46	41	87	3	6	9	15	1	16	108	0.81	0.08	0.15	130.91	115.04	-15.87	58.44	59.92	1.48	17.3	Focal
5	9	2021-11-18	2021-11-19	645	88	23	111	6	1	7	10	3	13	195	0.57	0.04	0.07	112.3	135.33	23.03	58.5	67.79	9.29	26.1	Focal
5	9	2022-01-24	2022-01-27	714	65	109	174	9	18	27	62	1	63	228	0.76	0.12	0.28	70.39	82.31	11.92	66.89	70.03	3.14	NA	Focal
5	9	2022-01-31	2022-02-02	720	58	59	117	0	8	8	34	3	37	245	0.48	0.03	0.15	109.63	68.82	-40.81	89.06	102.59	13.53	NA	Focal
5	9	2022-02-07	2022-02-08	726	14	3	17	0	1	1	2	0	2	263	0.06	0	0.01	102.56	81.37	-21.19	56.7	54.33	-2.37	NA	Focal
5	9	2022-02-15	2022-02-16	734	56	37	93	2	3	5	23	0	23	173	0.54	0.03	0.13	102.82	79.43	-23.39	98.64	50.88	-47.76	NA	Focal
5	9	2022-02-22	2022-02-23	741	42	54	96	0	7	7	36	0	36	133	0.72	0.05	0.27	62.28	59.77	-2.51	56.94	46.74	-10.2	NA	Focal
5	9	2022-03-01	2022-03-02	748	50	28	78	0	0	0	8	0	8	108	0.72	0	0.07	88.2	NA	NA	59.37	NA	NA	NA	Focal
5	9	2022-03-21	2022-03-22	768	13	15	28	1	0	1	6	0	6	39	0.72	0.03	0.15	34.58	88.1	53.52	54.84	62.05	7.21	NA	Focal
5	9	2022-03-31	2022-04-02	779	44	6	0	3	3	1	375	1	376	375	0	0	1	60.02	140.35	80.33	64.28	42.7	-21.58	NA	Focal
5	9	2022-05-03	2022-05-04	811	23	14	1	1	2	0	0	0	0	60	0.02	0	0	106.99	77.46	-29.53	53.19	42.15	-11.04	NA	Focal
5	9	2022-05-11	2022-05-11	818	0	0	1	0	0	0	0	0	0	60	0.02	0	0	55.58	98.07	42.49	50.42	44.78	-5.64	NA	Focal
5	9	2022-05-18	2022-05-20	827	34	45	79	0	2	2	34	0	34	248	0.32	0.01	0.14	116.09	93.44	-22.65	65.73	100.64	34.91	NA	Focal
5	9	2022-05-25	2022-05-27	834	37	11	48	4	2	6	7	1	8	241	0.2	0.02	0.03	315.3	112.29	-203.01	114.26	49.44	-64.82	NA	Focal
5	9	2022-06-01	2022-06-04	842	29	7	36	2	1	3	18	3	21	255	0.14	0.01	0.08	93.46	173.51	80.05	64.55	125.47	60.92	NA	Focal
5	9	2022-06-08	2022-06-10	848	48	79	127	5	14	19	58	0	58	274	0.46	0.07	0.21	158.84	197.96	39.12	67.84	126.71	58.87	NA	Focal
5	9	2022-06-14	2022-06-14	852	55	29	84	2	3	5	12	0	12	60	1.4	0.08	0.2	201.89	109.42	-92.47	92.94	81.68	-11.26	NA	Focal
6	19	2020-02-13	2020-02-14	1	16	38	54	0	0	0	1	1	2	60	0.9	0	0.0166667	98.4792	92.9773	-5.50197	56.1872	59.9922	3.80497	24.2	All occurrence
6	19	2020-02-26	2020-02-28	15	21	49	70	0	0	0	1	0	1	113	0.619469	0	0.00884956	153.263	122.47	-30.7922	73.8535	125.232	51.3785	23.95	All occurrence
6	19	2020-03-05	2020-03-06	22	25	46	71	0	0	0	1	0	1	64	1.10938	0	0.015625	114.82	189.264	74.4436	58.7231	79.7416	21.0185	25	All occurrence
6	19	2020-03-11	2020-03-13	29	17	27	44	0	2	2	2	0	2	118	0.372881	0	0.0169492	111.091	98.9824	-12.1089	59.4097	73.6632	14.2535	27.5	All occurrence
6	19	2020-03-18	2020-03-20	36	52	124	176	0	1	1	1	0	1	166	1.06024	0	0.0060241	128.736	121.056	-7.67969	85.7725	127.488	41.7155	28.3	All occurrence
6	19	2020-03-25	2020-03-27	43	99	150	249	0	0	0	1	1	2	163	1.52761	0	0.00613497	103.101	152.466	49.3647	68.9686	100.565	31.5961	27.5	All occurrence
6	19	2020-05-13	2020-05-14	91	16	16	32	0	0	0	0	1	1	83	0.385542	0	0	457.333	68.9232	-388.41	138.11	88.512	-49.5978	28.1	All occurrence
6	19	2020-05-27	2020-05-28	105	10	20	30	0	2	2	4	0	4	101	0.29703	0	0.039604	85.9168	121.581	35.6642	90.384	94.1149	3.73085	30.75	All occurrence
6	19	2020-06-10	2020-06-12	120	2	5	7	0	0	0	3	0	3	108	0.0648148	0	0.0277778	63.1715	63.32	0.148515	74.1624	61.9792	-12.1832	29.2	All occurrence
6	19	2020-06-25	2020-06-27	135	11	22	33	0	0	0	6	0	6	278	0.118705	0	0.0215827	52.7639	62.7906	10.0267	37.6533	31.7514	-5.90196	27.3	All occurrence
6	19	2020-07-01	2020-07-02	140	2	0	2	0	0	0	0	0	0	106	0.0188679	0	0	136.474	58.3192	-78.1546	68.4528	42.8264	-25.6264	28.5	All occurrence
6	19	2020-07-08	2020-07-09	147	26	47	73	0	2	2	12	0	12	171	0.426901	0	0.0701754	72.7922	122.886	50.0941	33.3017	39.364	6.06225	29.8	All occurrence
6	19	2020-07-15	2020-07-17	155	14	27	41	3	5	8	1	2	3	195	0.21	0.04	0.02	220.15	111.53	-108.62	88.08	51.89	-36.19	29.5	Focal
6	19	2020-07-29	2020-07-31	169	4	24	28	0	2	2	10	0	10	80	0.35	0.03	0.13	182.27	NA	NA	76.2	NA	NA	27.4	Focal
6	19	2020-08-05	2020-08-08	177	31	55	86	2	11	13	22	4	26	270	0.32	0.05	0.1	173.79	148.09	-25.7	39.2	93.83	54.63	26.8	Focal
6	19	2020-08-14	2020-08-15	184	4	9	13	0	0	0	6	0	6	190	0.07	0	0.03	142.98	263.64	120.66	134.75	126.41	-8.34	26.2	Focal
6	19	2020-08-26	2020-08-28	197	33	37	70	9	1	10	8	1	9	257	0.27	0.04	0.04	201.52	105.05	-96.47	128.93	79.62	-49.31	26.4	Focal
6	19	2020-09-03	2020-09-05	205	9	8	17	1	0	1	7	0	7	195	0.09	0.01	0.04	186.42	176.6	-9.82	44.37	76.66	32.29	29.2	Focal
6	19	2020-09-09	2020-09-10	210	2	2	4	0	2	2	1	0	1	198	0.02	0.01	0.01	108.13	146.59	38.46	81.16	83.52	2.36	27.4	Focal
6	19	2020-09-23	2020-09-25	225	13	13	26	1	0	1	0	0	0	305	0.09	0	0	155.85	123.63	-32.22	141.63	51.83	-89.8	26.4	Focal
6	19	2020-10-08	2020-10-09	239	0	0	0	0	1	1	0	0	0	125	0	0.01	0	178.34	134.8	-43.54	75.73	74.58	-1.15	26.4	Focal
6	19	2020-10-15	2020-10-17	247	4	6	10	0	3	3	2	0	2	150	0.07	0.02	0.01	167.83	278.74	110.91	69.75	148.07	78.32	25.7	Focal
6	19	2020-10-22	2020-10-24	254	21	7	28	11	1	12	2	2	4	172	0.16	0.07	0.02	NA	126.71	NA	NA	55.92	NA	24.9	Focal
6	19	2020-11-04	2020-11-06	267	2	4	6	8	9	17	2	6	8	129	0.05	0.13	0.06	146.72	100.1	-46.62	70.01	58.08	-11.93	25	Focal
6	19	2020-11-12	2020-11-12	273	0	0	0	0	0	0	0	0	0	40	0	0	0	178.91	114.25	-64.66	52.72	44.02	-8.7	24.7	Focal
6	19	2020-11-18	2020-11-19	280	0	6	6	0	0	0	2	0	2	158	0.04	0	0.01	83.73	145.88	62.15	40.09	42.42	2.33	NA	Focal
6	19	2020-11-25	2020-11-27	288	0	0	0	0	0	0	0	0	0	120	0	0	0	112.42	107.39	-5.03	49.75	36.29	-13.46	NA	Focal
6	19	2020-12-03	2020-12-04	295	1	3	4	2	5	7	10	0	10	156	0.03	0.04	0.06	60.76	139.82	79.06	21.37	38.62	17.25	NA	Focal
6	19	2020-12-09	2020-12-11	302	0	1	1	1	4	5	3	0	3	150	0.01	0.03	0.02	154.81	129.61	-25.2	46.15	42.74	-3.41	NA	Focal
6	19	2020-12-16	2020-12-17	308	25	38	63	2	8	10	8	0	8	120	0.53	0.08	0.07	115.81	88.58	-27.23	46.61	38.62	-7.99	NA	Focal
6	19	2021-01-08	2021-01-09	331	1	1	2	0	0	0	2	0	2	130	0.02	0	0.02	208.85	159.94	-48.91	53.98	40.01	-13.97	21.4	Focal
6	19	2021-01-13	2021-01-15	337	4	3	7	2	2	4	5	0	5	236	0.03	0.02	0.02	186.08	124.18	-61.9	134.07	30.84	-103.23	15.1	Focal
6	19	2021-01-20	2021-01-22	344	4	5	9	0	3	3	4	0	4	102	0.09	0.03	0.04	155.34	239.4	84.06	43.1	67.2	24.1	19.3	Focal
6	19	2021-01-27	2021-01-29	351	76	62	138	4	11	15	15	0	15	195	0.71	0.08	0.08	218.2	187.89	-30.31	39.38	62.68	23.3	22.4	Focal
6	19	2021-02-10	2021-02-11	364	23	58	81	7	27	34	26	0	26	130	0.62	0.26	0.2	186.68	171.54	-15.14	50.59	35.02	-15.57	18.7	Focal
6	19	2021-02-24	2021-02-26	379	44	70	114	4	8	12	27	0	27	135	0.84	0.09	0.2	550.23	191.95	-358.28	82.32	57.27	-25.05	25.8	Focal
6	19	2021-03-11	2021-03-13	394	15	87	102	6	30	36	39	7	46	200	0.51	0.18	0.23	259.75	106.4	-153.35	47.24	31.12	-16.12	24.1	Focal
6	19	2021-03-17	2021-03-19	400	50	24	74	11	8	19	2	9	11	113	0.65	0.17	0.1	140.4	246.65	106.25	41.11	59.53	18.42	26.3	Focal
6	19	2021-03-24	2021-03-25	406	2	0	2	1	1	2	0	0	0	168	0.01	0.01	0	167.86	80.79	-87.07	35.55	24.84	-10.71	27.2	Focal
6	19	2021-03-31	2021-04-02	414	14	16	30	2	3	5	3	2	5	120	0.25	0.04	0.04	264.55	179.26	-85.29	82.32	49.05	-33.27	27	Focal
6	19	2021-04-24	2021-04-24	436	0	0	0	0	0	0	0	0	0	20	0	0	0	NA	NA	NA	NA	NA	NA	27.7	Focal
6	19	2021-04-29	2021-04-30	442	19	24	43	4	5	9	7	1	8	85	0.51	0.11	0.09	149.04	65.58	-83.46	30.36	35.29	4.93	25.4	Focal
6	19	2021-05-05	2021-05-07	449	33	37	70	3	13	16	2	3	5	175	0.4	0.09	0.03	134.29	121.75	-12.54	57.62	48.94	-8.68	26.6	Focal
6	19	2021-05-12	2021-05-14	456	17	15	32	1	3	4	7	0	7	127	0.25	0.03	0.06	188.14	226.59	38.45	78.4	73.81	-4.59	28.2	Focal
6	19	2021-05-19	2021-05-21	463	22	10	32	3	13	16	3	3	6	170	0.19	0.09	0.04	146.79	238.48	91.69	41.67	49.17	7.5	27.9	Focal
6	19	2021-05-26	2021-05-28	470	7	16	23	4	9	13	7	2	9	180	0.13	0.07	0.05	281.28	145.29	-135.99	74.03	50.34	-23.69	28.4	Focal
6	19	2021-06-02	2021-06-04	477	6	3	9	3	4	7	4	1	5	145	0.06	0.05	0.03	172.17	230.18	58.01	72.57	38.06	-34.51	30.3	Focal
6	19	2021-06-09	2021-06-11	484	29	15	44	3	16	19	4	3	7	155	0.28	0.12	0.05	157.59	245.3	87.71	53.35	62.65	9.3	26.5	Focal
6	19	2021-06-23	2021-06-24	497	7	17	24	4	10	14	7	2	9	142	0.17	0.1	0.06	227.14	187.23	-39.91	63.06	83.35	20.29	29.7	Focal
6	19	2021-07-01	2021-07-03	506	17	11	28	3	14	17	6	0	6	160	0.18	0.11	0.04	185.76	230.84	45.08	45.4	57.04	11.64	28	Focal
6	19	2021-07-12	2021-07-14	517	4	11	15	4	1	5	3	1	4	190	0.08	0.03	0.02	190.52	163.73	-26.79	76.89	35.18	-41.71	27.3	Focal
6	19	2021-07-19	2021-07-21	524	50	58	108	14	9	23	19	0	19	171	0.63	0.13	0.11	252.99	263.58	10.59	61.01	75.34	14.33	28	Focal
6	19	2021-07-29	2021-07-29	532	0	0	0	0	0	0	0	0	0	35	0	0	0	545.6	198.62	-346.98	74.29	61.61	-12.68	28.3	Focal
6	19	2021-08-09	2021-08-11	545	53	56	109	26	10	36	13	3	16	192	0.57	0.19	0.08	147.58	87.94	-59.64	93.75	115.01	21.26	28.3	Focal
6	19	2021-08-17	2021-08-20	554	2	3	5	0	0	0	4	0	4	125	0.04	0	0.03	201.92	231.48	29.56	112.37	94.07	-18.3	27.1	Focal
6	19	2021-08-30	2021-09-01	566	162	78	240	7	9	16	19	0	19	284	0.85	0.06	0.07	86.05	61.73	-24.32	80.81	46.17	-34.64	28	Focal
6	19	2021-09-06	2021-09-07	572	22	36	58	3	3	6	9	0	9	130	0.45	0.05	0.07	179.15	132.28	-46.87	109.53	70.17	-39.36	26.2	Focal
6	19	2021-09-16	2021-09-17	582	76	49	125	2	10	12	17	0	17	150	0.83	0.08	0.11	293.92	125.52	-168.4	119.66	74.9	-44.76	25.5	Focal
6	19	2021-09-21	2021-09-22	587	23	22	45	0	3	3	6	0	6	150	0.3	0.02	0.04	234.87	136.53	-98.34	148.56	76.38	-72.18	26.6	Focal
6	19	2021-09-27	2021-09-28	593	1	16	17	0	1	1	4	0	4	115	0.15	0.01	0.03	207.84	90.65	-117.19	151.04	66.39	-84.65	26.2	Focal
6	19	2021-10-05	2021-10-06	601	30	18	48	8	1	9	1	9	10	145	0.33	0.06	0.07	167.87	127.87	-40	88.34	77.5	-10.84	25.9	Focal
6	19	2021-10-27	2021-10-28	623	76	52	128	16	14	30	6	5	11	145	0.88	0.21	0.08	156.32	150.21	-6.11	70.51	111.85	41.34	23.7	Focal
6	19	2021-11-01	2021-11-02	628	59	63	122	5	4	9	9	2	11	193	0.63	0.05	0.06	112.86	65.32	-47.54	68.25	68.25	0	25.2	Focal
6	19	2021-11-09	2021-11-11	637	13	19	32	4	8	12	4	0	4	155	0.21	0.08	0.03	105.68	112.3	6.62	128.53	65.98	-62.55	24.5	Focal
6	19	2021-11-16	2021-11-18	644	80	66	146	15	12	27	12	3	15	265	0.55	0.1	0.06	110.43	78.06	-32.37	48.44	61.69	13.25	21.2	Focal
6	19	2021-11-23	2021-11-25	651	50	46	96	12	14	26	2	4	6	214	0.45	0.12	0.03	101.31	183.3	81.99	60.79	74.2	13.41	19.1	Focal
6	19	2021-11-30	2021-12-02	658	99	91	190	29	12	41	20	19	39	251	0.76	0.16	0.16	82.72	90.28	7.56	50.13	49.66	-0.47	17	Focal
6	19	2021-12-08	2021-12-10	666	67	27	94	25	7	32	6	10	16	175	0.54	0.18	0.09	113.38	127.08	13.7	75.41	63.36	-12.05	NA	Focal
6	19	2021-12-20	2021-12-22	678	45	69	114	2	14	16	22	0	22	130	0.88	0.12	0.17	155.69	97.01	-58.68	102.9	115.18	12.28	NA	Focal
6	19	2022-02-07	2022-02-10	728	56	95	151	3	15	18	26	0	26	403	0.37	0.04	0.06	215.14	337.66	122.52	85.92	197.8	111.88	NA	Focal
6	19	2022-02-15	2022-02-18	736	40	25	65	0	5	5	8	0	8	278	0.23	0.02	0.03	283.37	204.72	-78.65	77.53	103.19	25.66	NA	Focal
6	19	2022-02-22	2022-02-25	743	98	65	163	9	5	14	16	2	18	253	0.64	0.06	0.07	81.83	58.7	-23.13	98.46	38.44	-60.02	NA	Focal
6	19	2022-03-01	2022-03-02	748	3	0	3	0	0	0	0	0	0	108	0.03	0	0	86.74	NA	NA	55.67	NA	NA	NA	Focal
6	19	2022-03-08	2022-03-10	756	96	28	124	3	0	3	1	1	2	270	0.46	0.01	0.01	184.71	138	-46.71	57.21	64.62	7.41	NA	Focal
6	19	2022-03-19	2022-03-22	768	77	48	125	33	6	39	4	16	20	226	0.55	0.17	0.09	310.62	44.49	-266.13	78.94	42.29	-36.65	NA	Focal
6	19	2022-03-29	2022-04-02	779	43	51	94	6	10	16	13	0	13	300	0.31	0.05	0.04	187.62	132.56	-55.06	61.02	62.41	1.39	NA	Focal
6	19	2022-04-06	2022-04-08	785	17	10	27	0	1	1	0	0	0	165	0.16	0.01	0	142.16	104.64	-37.52	73.37	87.22	13.85	NA	Focal
6	19	2022-04-28	2022-04-28	805	13	1	14	4	0	4	0	0	0	20	0.7	0.2	0	119.2	91.23	-27.97	126.34	70.95	-55.39	NA	Focal
6	19	2022-05-04	2022-05-06	813	52	35	87	1	5	6	1	0	1	185	0.47	0.03	0.01	141.81	353.76	211.95	84.6	269.02	184.42	NA	Focal
6	19	2022-05-11	2022-05-13	820	35	15	50	1	1	2	4	1	5	120	0.42	0.02	0.04	92.45	99.49	7.04	72.94	67.23	-5.71	NA	Focal
6	19	2022-05-18	2022-05-20	827	63	59	122	7	5	12	1	6	7	248	0.49	0.05	0.03	69.43	120.22	50.79	82.08	68.1	-13.98	NA	Focal
6	19	2022-05-25	2022-05-27	834	90	62	152	14	7	21	2	5	7	241	0.63	0.09	0.03	162.82	89.21	-73.61	84.09	67.57	-16.52	NA	Focal
6	19	2022-06-01	2022-06-04	842	30	20	50	6	2	8	4	5	9	255	0.2	0.03	0.04	239.89	129.92	-109.97	117.5	76.02	-41.48	NA	Focal
6	19	2022-06-08	2022-06-10	848	58	82	140	13	2	15	11	7	18	260	0.54	0.06	0.07	198.21	165.58	-32.63	115.18	112.83	-2.35	NA	Focal
6	19	2022-06-14	2022-06-16	854	50	25	75	18	3	21	4	11	15	126	0.6	0.17	0.12	156.15	218.18	62.03	82.71	169.57	86.86	NA	Focal
7	17	2020-02-13	2020-02-14	1	67	45	112	0	0	0	0	2	2	70	1.6	0	0.0285714	167.034	78.5491	-88.4845	52.6366	72.9087	20.2721	24.2	All occurrence
7	17	2020-02-26	2020-02-28	15	73	38	111	0	0	0	0	1	1	103	1.07767	0	0.00970874	76.6839	200.455	123.771	33.1912	126.135	92.9441	23.95	All occurrence
7	17	2020-03-05	2020-03-06	22	89	42	131	0	0	0	0	0	0	65	2.01538	0	0	119.083	291.107	172.024	92.3881	108.641	16.2527	25	All occurrence
7	17	2020-03-11	2020-03-13	29	77	56	133	0	2	2	5	0	5	128	1.03906	0.015625	0.0390625	NA	149.88	NA	NA	67.2058	NA	27.5	All occurrence
7	17	2020-03-18	2020-03-20	36	142	131	273	0	1	1	4	0	4	149	1.83221	0.00671141	0.0268456	139.611	151.934	12.3234	80.2353	88.578	8.34271	28.3	All occurrence
7	17	2020-03-25	2020-03-26	42	173	150	323	0	0	0	0	0	0	163	1.9816	0	0	198.067	226.478	28.4111	368.257	122.8	-245.457	27.5	All occurrence
7	17	2020-05-13	2020-05-14	91	46	67	113	0	0	0	3	0	3	79	1.43038	0	0.0379747	105.456	108.933	3.47723	125.685	94.6515	-31.0337	28.1	All occurrence
7	17	2020-05-21	2020-05-21	98	11	13	24	0	0	0	0	0	0	80	0.3	0	0	63.5904	147.867	84.2768	39.846	64.4257	24.5797	30.75	All occurrence
7	17	2020-05-27	2020-05-28	105	76	64	140	0	0	0	2	0	2	180	0.777778	0	0.0111111	82.08	101.392	19.312	69.222	95.598	26.376	30.75	All occurrence
7	17	2020-06-12	2020-06-12	120	17	20	37	0	0	0	0	0	0	105	0.352381	0	0	111.691	100.575	-11.116	124.016	99.9267	-24.0891	28.3	All occurrence
7	17	2020-06-19	2020-06-19	127	27	30	57	0	0	0	4	0	4	91	0.626374	0	0.043956	77.8931	84.7052	6.81217	131.234	86.109	-45.1247	26.3	All occurrence
7	17	2020-06-25	2020-06-27	135	110	144	254	0	14	14	22	1	23	278	0.913669	0.0503597	0.0827338	80.9333	78.2928	-2.64053	72.6	82.74	10.14	27.3	All occurrence
7	17	2020-07-01	2020-07-02	140	37	61	98	0	0	0	0	0	0	106	0.924528	0	0	124.718	97.5271	-27.1913	101.229	68.5366	-32.6928	28.5	All occurrence
7	17	2020-07-08	2020-07-09	147	58	52	110	0	10	10	11	0	11	171	0.643275	0.0584795	0.0643275	121.024	118.498	-2.5261	61.581	69.992	8.411	29.8	All occurrence
7	17	2020-07-15	2020-07-17	155	121	54	175	15	13	28	7	0	7	195	0.9	0.14	0.04	88.95	79.6	-9.35	45.75	43	-2.75	29.5	Focal
7	17	2020-07-29	2020-07-31	169	16	12	28	1	3	4	5	0	5	140	0.2	0.03	0.04	174.66	50.99	-123.67	61.27	43	-18.27	27.4	Focal
7	17	2020-08-07	2020-08-08	177	12	3	15	1	2	3	0	0	0	115	0.13	0.03	0	NA	133.98	NA	NA	NA	NA	26.8	Focal
7	17	2020-08-14	2020-08-15	184	101	76	177	4	23	27	5	0	5	190	0.93	0.14	0.03	118.71	185.31	66.6	80.13	58.48	-21.65	26.2	Focal
7	17	2020-08-26	2020-08-28	197	23	26	49	1	6	7	3	0	3	257	0.19	0.03	0.01	127.75	153.66	25.91	NA	93.79	NA	26.4	Focal
7	17	2020-09-09	2020-09-10	210	83	48	131	3	10	13	4	0	4	198	0.66	0.07	0.02	119.19	151	31.81	51.36	50.12	-1.24	29.2	Focal
7	17	2020-09-23	2020-09-25	225	39	17	56	3	9	12	3	0	3	305	0.18	0.04	0.01	92.74	75.37	-17.37	44.01	58.19	14.18	27.4	Focal
7	17	2020-09-30	2020-10-01	231	5	2	7	0	2	2	0	0	0	110	0.06	0.02	0	114.44	137.97	23.53	59.57	49.13	-10.44	26.4	Focal
7	17	2020-10-08	2020-10-09	239	56	74	130	4	16	20	8	0	8	125	1.04	0.16	0.06	136.08	104.65	-31.43	88.37	33.67	-54.7	26.4	Focal
7	17	2020-10-15	2020-10-17	247	47	28	75	5	11	16	4	0	4	150	0.5	0.11	0.03	203.7	196.07	-7.63	45.83	47.46	1.63	25.7	Focal
7	17	2020-10-22	2020-10-24	254	125	99	224	8	17	25	7	0	7	172	1.3	0.15	0.04	119.55	144.5	24.95	58.23	61.56	3.33	24.9	Focal
7	17	2020-11-18	2020-11-19	280	59	25	84	11	8	19	0	0	0	158	0.53	0.12	0	74.82	49.09	-25.73	89.53	46.47	-43.06	25	Focal
7	17	2020-11-25	2020-11-27	288	51	77	128	2	16	18	10	0	10	120	1.07	0.15	0.08	114.17	59.7	-54.47	34.35	38.9	4.55	24.7	Focal
7	17	2020-12-03	2020-12-04	295	36	24	60	1	6	7	2	1	3	156	0.38	0.04	0.02	161.14	84.85	-76.29	39.87	56.41	16.54	NA	Focal
7	17	2020-12-09	2020-12-11	302	41	19	60	7	7	14	3	0	3	150	0.4	0.09	0.02	64.65	112.4	47.75	39.76	67.02	27.26	NA	Focal
7	17	2020-12-16	2020-12-17	308	31	53	84	4	12	16	10	0	10	120	0.7	0.13	0.08	168.5	104.77	-63.73	66.78	41.27	-25.51	NA	Focal
7	17	2021-01-08	2021-01-09	331	35	13	48	0	11	11	5	0	5	130	0.37	0.08	0.04	148.2	130.24	-17.96	59.93	32.91	-27.02	NA	Focal
7	17	2021-01-13	2021-01-15	337	51	36	87	9	15	24	8	3	11	236	0.37	0.1	0.05	134.95	106.02	-28.93	34.28	23.58	-10.7	NA	Focal
7	17	2021-01-20	2021-01-22	344	56	21	77	2	9	11	3	2	5	102	0.75	0.11	0.05	240.14	125.22	-114.92	56.49	32.56	-23.93	21.4	Focal
7	17	2021-02-10	2021-02-11	364	46	53	99	6	8	14	12	0	12	130	0.76	0.11	0.09	173.69	156.81	-16.88	64.68	30.13	-34.55	15.1	Focal
7	17	2021-02-17	2021-02-19	372	87	69	156	2	7	9	7	0	7	135	1.16	0.07	0.05	328.31	NA	NA	54.61	42.08	-12.53	19.3	Focal
7	17	2021-03-11	2021-03-13	394	66	39	105	6	8	14	7	1	8	200	0.53	0.07	0.04	176.99	347.17	170.18	50.12	60.64	10.52	22.4	Focal
7	17	2021-03-17	2021-03-19	400	29	57	86	0	12	12	9	0	9	113	0.76	0.11	0.08	196.83	82.25	-114.58	44.82	31.89	-12.93	18.7	Focal
7	17	2021-03-24	2021-03-25	406	49	48	97	2	7	9	1	0	1	168	0.58	0.05	0.01	217.3	80.82	-136.48	19.99	24.36	4.37	25.8	Focal
7	17	2021-04-21	2021-04-21	433	0	2	2	0	1	1	0	0	0	52	0.04	0.02	0	134.77	83.37	-51.4	37.81	35.05	-2.76	24.1	Focal
7	17	2021-05-12	2021-05-13	455	14	17	31	0	5	5	3	2	5	67	0.46	0.07	0.07	70.65	62.83	-7.82	63.12	45.4	-17.72	26.3	Focal
7	17	2021-05-19	2021-05-21	463	97	78	175	6	5	11	3	1	4	170	1.03	0.06	0.02	118.05	83.37	-34.68	65.44	35.05	-30.39	27.2	Focal
7	17	2021-05-26	2021-05-28	470	91	55	146	10	12	22	4	0	4	180	0.81	0.12	0.02	86.15	50.36	-35.79	41	38.8	-2.2	27	Focal
7	17	2021-06-02	2021-06-04	477	13	4	17	4	5	9	5	0	5	145	0.12	0.06	0.03	144.34	93.44	-50.9	125.62	53.45	-72.17	27.7	Focal
7	17	2021-06-25	2021-06-25	498	72	31	103	6	4	10	2	0	2	102	1.01	0.1	0.02	80.9	72.7	-8.2	55.16	69.78	14.62	25.4	Focal
7	17	2021-07-01	2021-07-03	506	21	17	38	0	1	1	2	0	2	160	0.24	0.01	0.01	30.77	126.46	95.69	47.74	54.76	7.02	28	Focal
7	17	2021-07-12	2021-07-14	517	102	66	168	8	11	19	4	0	4	190	0.88	0.1	0.02	188.48	94.4	-94.08	87.62	59.11	-28.51	27.3	Focal
7	17	2021-07-19	2021-07-21	524	45	33	78	2	5	7	2	0	2	171	0.46	0.04	0.01	144.49	146.03	1.54	111	75.77	-35.23	28	Focal
7	17	2021-07-29	2021-07-29	532	1	2	3	1	0	1	0	0	0	35	0.09	0.03	0	187.95	132.57	-55.38	88.82	67.97	-20.85	28.3	Focal
7	17	2021-08-03	2021-08-05	539	139	79	218	8	10	18	4	0	4	190	1.15	0.09	0.02	152.18	216.65	64.47	93.16	128.6	35.44	26.7	Focal
7	17	2021-08-09	2021-08-11	545	59	49	108	3	24	27	4	1	5	192	0.56	0.14	0.03	202.3	94.24	-108.06	74.3	45.38	-28.92	28.3	Focal
7	17	2021-08-17	2021-08-20	554	32	40	72	2	5	7	3	0	3	125	0.58	0.06	0.02	211.15	174	-37.15	158.77	61.22	-97.55	27.1	Focal
7	17	2021-08-30	2021-09-01	566	115	105	220	2	12	14	11	0	11	284	0.77	0.05	0.04	176.22	95.99	-80.23	56.01	86.31	30.3	28	Focal
7	17	2021-09-06	2021-09-06	571	39	27	66	1	2	3	7	0	7	60	1.1	0.05	0.12	156.563	124.92	-31.643	144.03	82.04	-61.99	26.2	Focal
7	17	2021-09-16	2021-09-17	582	29	26	55	1	4	5	0	0	0	150	0.37	0.03	0	73.69	114.42	40.73	56.52	75.08	18.56	25.5	Focal
7	17	2021-09-21	2021-09-22	587	99	65	164	6	5	11	1	0	1	150	1.09	0.07	0.01	133.96	129.13	-4.83	46.42	65.54	19.12	27.7	Focal
7	17	2021-09-27	2021-09-28	593	97	99	196	0	8	8	11	0	11	115	1.7	0.07	0.1	291.97	201.41	-90.56	95.79	49.19	-46.6	24.5	Focal
7	17	2021-10-05	2021-10-06	601	62	46	108	3	9	12	10	0	10	145	0.74	0.08	0.07	150.42	268.38	117.96	81.57	110.22	28.65	27.1	Focal
7	17	2021-10-25	2021-10-27	622	102	110	212	1	18	19	8	0	8	190	1.12	0.1	0.04	162.81	116	-46.81	105.25	49.8	-55.45	28	Focal
7	17	2021-11-01	2021-11-02	628	42	42	84	0	9	9	6	0	6	193	0.44	0.05	0.03	139.79	149.94	10.15	45.17	67.62	22.45	26.2	Focal
7	17	2021-11-09	2021-11-10	636	60	27	87	4	1	5	1	1	2	92	0.95	0.05	0.02	111.07	139.95	28.88	87.81	68.29	-19.52	25.5	Focal
7	17	2021-11-16	2021-11-17	643	31	58	89	1	15	16	3	0	3	170	0.52	0.09	0.02	263.31	122.16	-141.15	90.86	65.96	-24.9	26.6	Focal
7	17	2021-11-23	2021-11-24	650	82	67	149	3	16	19	4	2	6	129	1.16	0.15	0.05	174.65	87.72	-86.93	56.7	41.67	-15.03	26.2	Focal
7	17	2021-11-30	2021-12-02	658	85	70	155	0	36	36	21	1	22	251	0.62	0.14	0.09	53.28	196.93	143.65	57.09	89.08	31.99	25.9	Focal
7	17	2021-12-08	2021-12-10	666	75	94	169	1	27	28	17	3	20	175	0.97	0.16	0.11	142.67	204.96	62.29	38.04	114.94	76.9	19.1	Focal
7	17	2022-02-09	2022-02-10	728	55	39	94	1	1	2	2	0	2	140	0.67	0.01	0.01	81.65	121.87	40.22	78.51	92.17	13.66	NA	Focal
7	17	2022-02-17	2022-02-18	736	69	44	113	0	11	11	3	3	6	105	1.08	0.1	0.06	137.27	164.92	27.65	66.89	125.2	58.31	NA	Focal
7	17	2022-02-24	2022-02-25	743	24	38	62	1	5	6	6	0	6	120	0.52	0.05	0.05	172.66	71.23	-101.43	104.45	45.45	-59	NA	Focal
7	17	2022-03-08	2022-03-10	756	66	70	136	1	5	6	3	1	4	270	0.5	0.02	0.01	166.34	158.91	-7.43	61.52	105.36	43.84	NA	Focal
7	17	2022-03-19	2022-03-20	766	114	88	202	4	32	36	17	2	19	187	1.08	0.19	0.1	163.17	155.25	-7.92	58.63	55.26	-3.37	NA	Focal
7	17	2022-04-06	2022-04-08	785	80	40	120	1	3	4	0	0	0	165	0.73	0.02	0	114.56	NA	NA	67.45	NA	NA	NA	Focal
7	17	2022-05-05	2022-05-06	813	19	20	39	0	7	7	0	1	1	105	0.37	0.07	0.01	109.13	145.77	36.64	68.39	115.41	47.02	NA	Focal
7	17	2022-05-12	2022-05-13	820	5	12	17	0	0	0	1	0	1	60	0.28	0	0.02	158.09	131.65	-26.44	96.19	73.12	-23.07	NA	Focal
7	17	2022-05-18	2022-05-20	827	94	85	179	1	8	9	12	0	12	248	0.72	0.04	0.05	83.4	NA	NA	53.8	NA	NA	NA	Focal
7	17	2022-05-25	2022-05-27	834	42	65	107	3	13	16	5	0	5	241	0.44	0.07	0.02	106.87	80.92	-25.95	49.8	54.81	5.01	NA	Focal
7	17	2022-06-01	2022-06-04	842	41	65	106	2	13	15	5	0	5	255	0.42	0.06	0.02	127.02	131.35	4.33	103.87	68.31	-35.56	NA	Focal
7	17	2022-06-08	2022-06-10	848	94	98	192	1	17	18	9	0	9	260	0.74	0.07	0.03	202.93	140.43	-62.5	98.72	81.58	-17.14	NA	Focal
7	17	2022-06-14	2022-06-16	854	34	62	96	0	19	19	12	0	12	126	0.76	0.15	0.1	202.3	136.58	-65.72	104.35	84.6	-19.75	NA	Focal
8	57	2020-02-13	2020-02-14	1	5	28	33	0	0	0	3	1	4	70	0.471429	0	0.0571429	123.394	129.018	5.62444	40.0184	41.0251	1.0067	24.2	All occurrence
8	57	2020-02-26	2020-02-28	15	1	26	27	0	0	0	0	0	0	128	0.210938	0	0	103.611	103.611	0	38.7529	61.9425	23.1896	23.95	All occurrence
8	57	2020-03-05	2020-03-06	22	14	55	69	0	0	0	0	0	0	66	1.04545	0	0	79.472	92.6368	13.1648	169.464	80.9505	-88.5135	25	All occurrence
8	57	2020-03-11	2020-03-13	29	47	61	108	0	1	1	0	0	0	111	0.972973	0.00900901	0	72.3417	104.913	32.5717	51.3476	61.0703	9.72272	27.5	All occurrence
8	57	2020-03-18	2020-03-20	36	79	68	147	2	1	3	1	2	3	138	1.06522	0.0217391	0.0217391	80.7382	78.2711	-2.46715	53.1422	83.6272	30.485	28.3	All occurrence
8	57	2020-03-26	2020-03-27	43	85	51	136	3	0	3	0	1	1	134	1.01493	0.0223881	0.00746269	86.7969	99.4032	12.6063	85.9294	58.356	-27.5734	27.6	All occurrence
8	57	2020-05-13	2020-05-14	91	17	18	35	2	2	4	0	1	1	89	0.393258	0.0449438	0.011236	81.8962	90.8753	8.97906	41.4313	53.2039	11.7726	28.2	All occurrence
8	57	2020-05-21	2020-05-21	98	0	0	0	0	0	0	0	0	0	80	0	0	0	71.1667	68.6352	-2.53153	34.7509	48.1616	13.4107	30.8	All occurrence
8	57	2020-05-27	2020-05-28	105	18	9	27	1	0	1	0	1	1	180	0.15	0.00555556	0.00555556	68.0235	69.9216	1.89802	53.2039	57.2707	4.06676	29.25	All occurrence
8	57	2020-06-10	2020-06-12	120	9	28	37	0	0	0	1	10	11	185	0.2	0	0.0594595	60.8047	51.8543	-8.95045	57.006	48.781	-8.22501	29.7	All occurrence
8	57	2020-06-19	2020-05-19	96	0	0	0	0	0	0	0	0	0	91	0	0	0	83.227	84.298	1.071	42.269	78.972	36.703		All occurrence
8	57	2020-06-25	2020-06-27	135	55	78	133	2	0	2	0	9	9	278	0.478417	0.00719424	0.0323741	110.864	82.48	-28.3843	72.222	47.0704	-25.1516	27.3	All occurrence
8	57	2020-07-01	2020-07-02	140	0	0	0	0	0	0	0	0	0	106	0	0	0	54.235	58.934	4.699	33.363	41.025	7.662		All occurrence
8	57	2020-07-08	2020-07-09	147	3	17	20	1	4	5	1	0	1	156	0.128205	0.0320513	0.00641026	83.9827	57.1137	-26.8691	83.5843	55.992	-27.5923	29.8	All occurrence
8	57	2020-07-15	2020-07-17	155	13	16	29	4	6	10	0	1	1	195	0.15	0.05	0.01	63.45	63.07	-0.38	74.92	59.96	-14.96	29.5	Focal
8	57	2020-07-29	2020-07-31	169	22	29	51	3	1	4	3	1	4	180	0.28	0.02	0.02	89.71	63.07	-26.64	61.98	59.96	-2.02	27.4	Focal
8	57	2020-08-05	2020-08-08	177	9	13	22	1	7	8	1	0	1	250	0.09	0.03	0	82.14	117.85	35.71	134.55	97.3	-37.25	26.8	Focal
8	57	2020-08-14	2020-08-14	183	24	50	74	1	5	6	0	1	1	110	0.67	0.05	0.01	94.26	161.2	66.94	81.84	142.1	60.26	26.2	Focal
8	57	2020-08-26	2020-08-28	197	32	52	84	6	5	11	0	9	9	257	0.33	0.04	0.04	110.23	152.91	42.68	109.25	98.26	-10.99	26.4	Focal
8	57	2020-09-03	2020-09-05	205	9	22	31	3	6	9	0	4	4	195	0.16	0.05	0.02	114.27	141.5	27.23	332.88	78.76	-254.12	29.2	Focal
8	57	2020-09-09	2020-09-10	210	18	48	66	1	5	6	0	2	2	198	0.33	0.03	0.01	106.07	175.83	69.76	74.65	70.84	-3.81	27.4	Focal
8	57	2020-09-23	2020-09-25	225	7	23	30	4	6	10	0	4	4	305	0.1	0.03	0.01	69.31	189.74	120.43	83.85	260.45	176.6	26.4	Focal
8	57	2020-09-30	2020-10-01	231	9	14	23	0	0	0	0	1	1	110	0.21	0	0.01	110.12	76.74	-33.38	102.67	80.25	-22.42	28	Focal
8	57	2020-10-15	2020-10-17	247	31	60	91	5	1	6	0	9	9	150	0.61	0.04	0.06	68.93	77.18	8.25	44.21	83.39	39.18	24.9	Focal
8	57	2020-10-22	2020-10-24	254	56	89	145	5	7	12	2	7	9	172	0.84	0.07	0.05	60.76	90.25	29.49	51.17	91.33	40.16	25	Focal
8	57	2020-11-04	2020-11-06	267	30	110	140	15	10	25	0	15	15	129	1.09	0.19	0.12	85.21	117.18	31.97	85.74	52.5	-33.24	24.7	Focal
8	57	2020-11-12	2020-11-12	273	23	35	58	1	2	3	0	8	8	40	1.45	0.08	0.2	110.12	79.71	-30.41	73.97	78.03	4.06	NA	Focal
8	57	2020-11-18	2020-11-19	280	18	55	73	3	7	10	1	2	3	158	0.46	0.06	0.02	90.44	116.95	26.51	47.88	0	-47.88	NA	Focal
8	57	2020-11-25	2020-11-27	288	4	14	18	1	0	1	0	2	2	120	0.15	0.01	0.02	98.3	93.89	-4.41	54.44	69.35	14.91	NA	Focal
8	57	2021-01-08	2021-01-09	331	14	50	64	11	2	13	1	7	8	130	0.49	0.1	0.06	183.75	123.08	-60.67	93.77	60.78	-32.99	21.4	Focal
8	57	2021-01-13	2021-01-15	337	27	122	149	14	43	57	6	14	20	236	0.63	0.24	0.08	126.44	134.91	8.47	29.08	83.13	54.05	15.1	Focal
8	57	2021-01-20	2021-01-21	343	14	32	46	9	30	39	0	1	1	92	0.5	0.42	0.01	153.51	128.46	-25.05	90.11	56.54	-33.57	19.3	Focal
8	57	2021-09-30	2021-09-30	595	36	80	116	6	2	8	0	9	9	60	1.93	0.13	0.15	102.34	288.9	186.56	63.33	96.79	33.46	28.1	Focal
8	57	2021-10-09	2021-10-10	605	29	88	117	11	1	12	0	13	13	155	0.75	0.08	0.08	124.18	164.52	40.34	74.6	120.63	46.03	27.2	Focal
8	57	2021-10-14	2021-10-15	610	20	51	71	3	1	4	0	15	15	115	0.62	0.03	0.13	189.07	91.73	-97.34	95.58	91.73	-3.85	23.9	Focal
8	57	2021-10-28	2021-10-29	624	5	41	46	4	2	6	0	4	4	116	0.4	0.05	0.03	136.83	NA	NA	75.62	NA	NA	24.7	Focal
8	57	2021-11-05	2021-11-06	632	18	35	53	7	5	12	2	4	6	76	0.7	0.16	0.08	170.68	162.75	-7.93	100.51	122.58	22.07	25.1	Focal
8	57	2021-11-10	2021-11-12	638	25	36	61	1	3	4	0	9	9	128	0.48	0.03	0.07	166.35	145.77	-20.58	77.12	194.35	117.23	23.2	Focal
8	57	2021-11-16	2021-11-19	645	18	88	106	11	37	48	3	9	12	365	0.29	0.13	0.03	112.19	193.41	81.22	56.46	220.35	163.89	25.2	Focal
8	57	2021-11-23	2021-11-25	651	15	28	43	13	19	32	0	3	3	214	0.2	0.15	0.01	120.18	131.44	11.26	69.84	131.44	61.6	24.9	Focal
8	57	2021-11-30	2021-12-02	658	0	4	4	1	2	3	4	0	4	251	0.02	0.01	0.02	143.21	113.81	-29.4	68.05	96.78	28.73	21.2	Focal
8	57	2021-12-08	2021-12-10	666	4	13	17	3	0	3	0	0	0	175	0.1	0.02	0	319.49	176.46	-143.03	535.22	105.6	-429.62	19.1	Focal
8	57	2022-01-24	2022-01-27	714	16	39	55	5	3	8	1	0	1	228	0.24	0.04	0	192.09	70.49	-121.6	92.45	57.82	-34.63	NA	Focal
8	57	2022-01-31	2022-02-02	720	12	33	45	0	1	1	2	0	2	245	0.18	0	0.01	128.46	164.16	35.7	56.54	78.68	22.14	NA	Focal
8	57	2022-02-07	2022-02-10	728	26	34	60	0	6	6	2	1	3	403	0.15	0.01	0.01	149.74	164.17	14.43	96.02	97.28	1.26	NA	Focal
8	57	2022-02-15	2022-02-16	734	14	49	63	2	5	7	0	0	0	173	0.36	0.04	0	151.27	149.21	-2.06	104.69	115.33	10.64	NA	Focal
8	57	2022-02-22	2022-02-23	741	11	38	49	0	4	4	1	2	3	133	0.37	0.03	0.02	171.22	179.1	7.88	88.22	79.93	-8.29	NA	Focal
8	57	2022-03-01	2022-03-02	748	28	50	78	0	0	0	0	8	8	108	0.72	0	0.07	192.96	NA	NA	80.88	NA	NA	NA	Focal
8	57	2022-03-08	2022-03-10	756	53	95	148	4	11	15	3	1	4	270	0.55	0.06	0.01	213.29	110.71	-102.58	72.2	89.35	17.15	NA	Focal
8	57	2022-03-20	2022-03-22	768	28	90	118	0	3	3	2	0	2	154	0.77	0.02	0.01	186.73	115.23	-71.5	80.13	88.54	8.41	NA	Focal
8	57	2022-03-29	2022-04-02	779	7	46	53	6	6	12	0	5	5	300	0.18	0.04	0.02	102.43	85.03	-17.4	101.24	76.69	-24.55	NA	Focal
8	57	2022-04-06	2022-04-08	785	0	1	1	0	0	0	0	0	0	165	0.01	0	0	88.32	114.09	25.77	64.72	76.2	11.48	NA	Focal
